# Supplementary material for: The dual CCR2/CCR5 chemokine receptor antagonist Cenicriviroc reduces macrophage infiltration and disease severity in Duchenne muscular dystrophy (Dmdmdx-4Cv) mice
Source: PLoS One. 2018 Mar 21;13(3):e0194421. doi: 10.1371/journal.pone.0194421 (PMC5862483; doi:10.1371/journal.pone.0194421)
Supplement: S1 File — (XLS) [file pone.0194421.s002.xls]

## Sheet: Fig 1B, C
Fig 1B							Fig 1C
		CD45+	Macrophages (CD45+) (%)						Macrophages (Total cells)	Tissue weight (mg)	Number of cells	Macrophages (Total cells)
	CT 1	13.4	54.2					CT 5	3.8	41	1600000	1482.93
	CT 2	12.2	43.6					CT 6	8.92	32.1	1700000	4723.99
	CT 3	21.8	75.7					CT 7	6.14	41.1	1600000	2390.27
	CT 4	16.4	69.8					CT 8	3.69	40.2	1600000	1468.66
	CVC 1	8.09	32.6					CVC 5	1.27	32.3	1100000	432.508
Excluded because 9% of cells alive	CVC 2	27.9	9.6					CVC 6	1.99	29	1100000	754.828
	CVC 3	6.21	39.9					CVC 7	2.89	29.6	1300000	1269.26
	CVC 4	8.21	36.7					CVC 8	2.07	21.6	700000	670.833
		CD45+	Macrophages (CD45+) (%)						Macrophages (Total cells)	Tissue weight (mg)	Number of cells	Macrophages (Total cells)
	CT 5	6.83	55.6					CT 1	7.28	25.2	500000	1444.44
	CT 6	13.7	65.3					CT 2	5.31	37.1	800000	1145.01
	CT 7	9.95	61.7					CT 3	16.5	39.5	1300000	5430.38
	CT 8	6.87	53.8					CT 4	11.5	63.3	1800000	3270.14
	CVC 5	3.43	36.9					CVC 1	2.64	31.8	400000	332.075
	CVC 6	5.17	38.5				Excluded because 9% of cells alive	CVC 2	2.68	29.6	600000	543.243
	CVC 7	6.76	42.7					CVC 3	2.48	43	900000	519.07
	CVC 8	4.56	45.3					CVC 4	3.01	32.6	900000	830.982

## Sheet: Fig 2B, C
Fig 2B		%
		iNOS-CD206-	iNOS+CD206-	iNOS-CD206+	iNOS+CD206+
	CT 1	11.7	55.2	2.04	31
	CT 2	14.8	37.5	3.79	43.9
	CT 3	24.7	28.7	10.5	36.1
	CT 4	22.4	24.1	8.09	45.4
	CVC 1	14.5	37.8	4.09	43.6
	CVC 2	14.4	32.6	5.01	48	Excluded because 9% of cells alive
	CVC 3	19	16.7	9.92	54.3
	CVC 4	24.5	24.8	5.43	45.2
Fig 2C
		MFI Median iNOS	MFI Mean iNOS	MFI Median CD206	MFI Mean CD206
	CT1 DIA	616	685	772	2754
	CT2 DIA	622	718	1489	3927
	CT3 DIA	431	482	1386	4605
	CT4 DIA	453	497	1972	5553
	CVC1 DIA	662	757	1473	5108
	CVC2 DIA	593	657	2064	7644
	CVC3 DIA	523	566	4585	11918
	CVC4 DIA	530	599	1705	7785

## Sheet: Fig 3C,D
Fig 3C		%	%
		CD45+	Neutrophils (CD45+)
	CT 5	13.8	1.91
	CT 6	27.6	1.07
	CT 7	19.6	2.04
	CT 8	12.8	1.06
	CVC 5	8.71	4.58
	CVC 6	10.4	3.85
	CVC 7	13.2	1.98
	CVC 8	10	1.96
			%		%		%
		CD45+	CD3+	CD3 (Total cells)	CD4 (CD3+)	CD4 (Total cells)	CD8+ (CD3+)
	CT 1	9.9	6.03	0.6	2.31	0.23	1.45
	CT 2	13.4	4.31	0.58	1.84	0.25	1.21
	CT 3	11.5	3.9	0.45	1.54	0.18	1.01
	CVC 1	6.76	4.97	0.34	1.76	0.12	1.73
	CVC 2	6.29	10.2	0.64	3.45	0.22	3.07
	CVC 3	10.5	7.38	0.78	2.77	0.29	2.31
Fig 3D
		Neutrophils (Total Cells)	Tissue weight (mg)	Number of cells	Neutrophils (Total Cells)
	CT 5	0.26	41	1600000	101.463
	CT 6	0.3	32.1	1700000	158.879
	CT 7	0.4	41.1	1600000	155.718
	CT 8	0.14	40.2	1600000	55.7214
	CVC 5	0.4	32.3	1100000	136.223
	CVC 6	0.4	29	1100000	151.724
	CVC 7	0.26	29.6	1300000	114.189
	CVC 8	0.2	21.6	700000	64.8148
		Tissue weight (mg)	Number of cells	CD3 (Total cells)	CD4 (Total cells)	CD8+ (Total cells)	CD3	CD4 (CD3+)	CD8+ (CD3+)
	CT 1	25.2	500000	0.6	0.23	0.14	119.048	45.6349	27.7778
	CT 2	37.1	800000	0.58	0.25	0.16	125.067	53.9084	34.5013
	CT 3	39.5	1300000	0.45	0.18	0.12	148.101	59.2405	39.4937
	CVC 1	31.8	400000	0.34	0.12	0.12	42.7673	15.0943	15.0943
	CVC 2	29.6	600000	0.64	0.22	0.19	129.73	44.5946	38.5135
	CVC 3	43	900000	0.78	0.29	0.24	163.256	60.6977	50.2326

## Sheet: Fig 4C, 5A-D
vehicle 1				Vehicle 2				vehicle 3				vehicle 4				vehicle 5				vehicle 6				vehicle 7				vehicle 8						cvc 1				CVC 2				CVC 3				CVC 4
CN				CN				CN				CN				CN				CN				CN				CN						CN				CN				CN				CN
	CSA	Feret's diameter			CSA	Feret's diameter			CSA	Feret's diameter			CSA	Feret's diameter			CSA	Feret's diameter			CSA	Feret's diameter			CSA	Feret's diameter			CSA	Feret's diameter					CSA	Feret's diameter			CSA	Feret's diameter			CSA	Feret's diameter			CSA	Feret's diameter
1	501.401	24.944		1	675.934	28.512		1	136.221	10.963		1	363.052	19.2		1	816.716	27.007		1	735.531	30.328		1	1658.67	32.932		1	575.289	22.057				1	79.057	7.074		1	190.04	10.927		1	335.687	14.639		1	808.202	22.095
2	624.547	23.767		2	1192.54	34.541		2	572.552	24.034		2	339.031	15.44		2	572.552	22.039		2	1164.26	28.545		2	927.091	29.098		2	347.849	17.477				2	704.82	22.264		2	422.345	21.953		2	1412.98	37.551		2	70.543	8.233
3	477.076	21.202		3	284.604	13.386		3	467.65	20.766		3	395.587	20.351		3	903.678	31.68		3	1333.02	22.184		3	967.227	29.306		3	560.39	17.935				3	548.227	20.25		3	391.938	14.142		3	831.311	32.507		3	103.686	6.442
4	581.066	20.176		4	646.136	22.903		4	405.317	15.413		4	284.3	17.404		4	267.88	13.706		4	1004.93	22.63		4	1257.91	30.866		4	393.459	14.14				4	129.227	9.078		4	467.65	19.965		4	1024.69	28.98		4	544.883	20.345
5	646.744	22.906		5	703.908	22.203		5	349.369	18.188		5	207.98	12.575		5	924.658	27.839		5	1342.75	30.678		5	1069.39	27.705		5	613.601	17.691				5	340.552	17.936		5	515.388	22.459		5	4163.24	50.523		5	826.446	24.328
6	434.507	20.628		6	865.366	32.225		6	750.126	28.262		6	809.722	27.627		6	772.93	25.16		6	1564.11	36.356		6	338.727	16.508		6	1228.42	37.725				6	413.527	19.113		6	562.518	20.598		6	1392.92	24.814		6	774.147	21.832
7	1276.16	37.581		7	928.003	26.235		7	492.279	19.261		7	97.605	7.72		7	183.959	12.309		7	429.946	16.282		7	330.517	16.286		7	773.235	25.81				7	411.094	19.878		7	636.71	21.937		7	592.012	20.192		7	529.375	15.389
8	846.818	26.584		8	657.69	21.585		8	534.544	19.489		8	193.385	12.454		8	243.555	12.052		8	477.988	14.002		8	576.505	18.868		8	820.364	20.337				8	263.927	15.613		8	501.097	17.082		8	2235.17	45.017		8	1507.24	33.841
9	585.019	22.019		9	236.866	11.924		9	1006.45	33.702		9	315.922	17.248		9	1241.19	29.813		9	1034.42	28.294		9	216.494	11.836		9	1018.61	26.945				9	263.015	14.234		9	358.491	18.4		9	1305.65	29.781		9	1114.7	29.362
10	754.687	21.271		10	774.755	26.14		10	380.384	14.726		10	205.851	12.927		10	901.245	24.407		10	1399	32.091		10	269.705	16.229		10	596.269	26.403				10	495.32	15.854		10	642.487	20.198		10	425.081	16.356		10	558.565	24.669
11	296.766	12.731		11	486.198	19.777		11	1015.27	28.671		11	97.909	10.36		11	880.265	25.429		11	400.756	17.935		11	580.154	16.717		11	439.068	18.387				11	520.253	18.921		11	402.885	21.197		11	386.769	16.708		11	542.146	17.246
12	503.834	18.231		12	465.522	20.312		12	1011.32	24.113		12	217.406	14.921		12	959.018	31.634		12	404.405	16.644		12	210.108	13.973		12	591.1	26.639				12	121.322	11.129		12	471.603	20.394		12	1037.16	24.902		12	631.237	18.577
13	517.821	20.638		13	286.124	13.078		13	356.667	15.951		13	65.07	7.896		13	874.792	21.049		13	435.724	15.665		13	565.255	20.753		13	1290.75	28.002				13	95.78	8.271		13	329.605	13.888		13	516.301	15.969		13	373.086	18.259
14	718.807	28.045		14	1128.38	31.205		14	513.868	15.238		14	273.049	12.901		14	978.782	28.787		14	1444.61	38.785		14	855.028	25.157		14	902.462	25.062				14	221.663	14.44		14	463.393	21.23		14	349.673	16.126		14	597.182	25.89
15	350.89	12.087		15	600.526	18.802		15	525.727	21.598		15	302.544	19.374		15	185.175	14.817		15	938.037	31.043		15	765.025	20.707		15	243.555	13.71				15	368.221	16.821		15	605.999	18.601		15	459.137	19.513		15	574.377	21.264
16	180.31	12.583		16	3651.5	51.66		16	352.41	14.578		16	370.35	17.59		16	975.741	26.313		16	3646.64	55.519		16	906.415	31.797		16	797.56	27.747				16	349.369	20.22		16	276.09	14.255		16	486.806	17.391		16	70.543	6.041
17	242.035	11.506		17	1492.95	26.415		17	285.212	11.531		17	237.778	13.868		17	699.347	19.438		17	1174.6	28.977		17	1087.03	27.394		17	668.637	22.84				17	616.033	18.497		17	515.388	17.271		17	668.941	24.125		17	741.004	22.594
18	520.861	22.232		18	363.052	16.45		18	416.872	13.825		18	609.952	26.932		18	165.715	10.177		18	955.065	24.657		18	2301.76	49.759		18	466.738	17.846				18	545.795	24.993		18	468.867	22.942		18	1072.13	24.412		18	1054.19	25.25
19	334.774	18.159		19	398.02	13.563		19	408.662	20.859		19	200.378	14.806		19	593.533	26.04		19	1291.66	28.637		19	265.144	15.24		19	361.532	14.888				19	299.807	13.678		19	1145.41	22.671		19	649.785	18.398		19	569.208	20.219
20	386.161	16.217		20	488.935	18.143		20	696.61	26.397		20	812.763	31.216		20	957.193	28.048		20	699.347	25.801		20	1701.54	35.842		20	555.525	21.101				20	405.013	18.433		20	893.036	21.762		20	1486.57	34.039		20	387.377	19.61
21	245.988	12.532		21	460.049	19.198		21	814.891	25.253		21	900.029	28.349		21	773.539	22.071		21	985.775	31.385		21	779.924	25.911		21	745.869	23.212				21	176.661	10.375		21	420.52	15.695		21	952.936	25.533		21	401.668	18.941
22	643.703	19.242		22	1308.69	38.701		22	500.185	21.962		22	862.629	26.514		22	533.632	21.249		22	1149.06	23.513		22	295.246	14.259		22	1632.82	30.96				22	597.79	25.371		22	620.594	20.183		22	1499.04	38.429		22	1468.93	38.599
23	282.779	13.804		23	734.922	26.692		23	609.952	20.438		23	371.566	19.289		23	1276.46	38.7		23	826.75	21.393		23	991.856	33.696		23	326.565	14.347				23	423.561	13.785		23	706.34	24.939		23	1090.07	29.442		23	211.02	14.419
24	832.527	20.165		24	883.61	16.637		24	1184.94	32.224		24	415.959	16.782		24	179.702	12.526		24	481.637	20.442		24	678.975	25.062		24	294.638	12.581				24	433.291	18.704		24	453.663	22.121		24	1500.25	38.365		24	78.144	7.84
25	581.674	22.012		25	197.033	11.44		25	780.836	26.856		25	327.477	18.43		25	121.93	9.867		25	1394.44	26.842		25	635.19	19.887		25	1027.43	29.743				25	181.83	13.499		25	156.897	10.697		25	1016.18	26.923		25	533.024	16.287
26	291.901	12.535		26	542.146	21.505		26	480.421	22.894		26	90.611	6.617		26	391.33	14.412		26	571.336	16.665		26	451.839	14.019		26	1027.43	28.259				26	474.34	18.798		26	633.365	24.516		26	1927.46	35.796		26	372.478	17.567
27	461.873	21.586		27	753.774	22.561		27	416.568	18.223		27	408.966	20.841		27	364.573	17.546		27	2138.48	41.045		27	659.819	26.721		27	1647.11	37.753				27	336.295	20.203		27	547.011	23.646		27	842.257	24.14		27	409.27	18.461
28	319.267	11.311		28	1233.59	36.745		28	300.111	15.012		28	630.324	27.889		28	538.193	17.446		28	1012.53	18.746		28	687.489	25.845		28	614.209	18.931				28	312.274	18.98		28	1235.41	27.797		28	1277.98	28.489		28	294.334	16.451
29	466.13	22.927		29	926.483	27.793		29	898.509	30.541		29	370.958	15.496		29	890.907	28.132		29	417.784	16.355		29	1000.07	31.057		29	484.982	18.194				29	235.954	15.43		29	133.18	9.926		29	1205.61	29.313		29	913.712	28.299
30	394.979	20.175		30	955.369	34.345		30	617.554	22.562		30	166.627	10.765		30	646.44	18.197		30	2122.06	34.188		30	809.418	21.019		30	776.579	17.164				30	351.802	16.941		30	250.549	12.683		30	262.711	12.93		30	329.301	14.455
31	808.506	21.608		31	912.496	32.256		31	1022.26	29.88		31	168.147	10.566		31	887.867	32.612		31	349.978	14.466		31	570.12	24.793		31	1819.21	28.534				31	315.618	19.209		31	499.273	23.843		31	797.256	25.177		31	511.436	17.241
32	147.775	11.028		32	785.397	22.338		32	1636.47	33.161		32	461.265	18.833		32	812.459	20.71		32	918.577	23.133		32	680.495	21.145		32	1866.95	28.786				32	489.239	20.954		32	304.672	18.103		32	1614.28	45.517		32	466.738	20.237
33	283.692	16.434		33	1296.83	33.678		33	521.166	19.851		33	650.393	22.057		33	745.261	28.227		33	265.752	10.541		33	599.006	24.06		33	917.665	23.655				33	288.557	14.057		33	581.674	21.112		33	840.737	27.831		33	200.074	10.511
34	390.114	18.416		34	1546.16	35.947		34	746.781	26.709		34	209.804	13.643		34	250.549	11.951		34	1947.53	28.674		34	564.647	21.976		34	955.977	24.373				34	733.706	25.114		34	496.84	16.939		34	344.808	14.911		34	740.7	15.069
35	85.442	8.188		35	737.963	24.982		35	117.977	9.637		35	266.664	16.185		35	657.994	25.627		35	1701.24	26.095		35	517.213	17.743		35	1092.2	27.074				35	682.015	21.643		35	303.456	18.784		35	671.373	20.018		35	1784.86	37.89
36	184.567	9.899		36	520.253	21.453		36	205.243	13.372		36	436.636	19.402		36	200.986	13.328		36	1966.08	34.23		36	839.52	22.154		36	488.327	11.758				36	497.144	21.459		36	354.234	17.991		36	682.623	27.206		36	934.997	29.225
37	234.129	15.511		37	400.148	12.086		37	454.271	16.154		37	757.423	22.057		37	204.331	13.201		37	895.468	23.531		37	1281.93	30.48		37	595.053	19.308				37	522.686	19.928		37	519.949	21.287		37	478.901	23.32		37	3170.17	45.614
38	405.621	14.245		38	663.772	20.11		38	458.528	17.58		38	497.144	18.616		38	370.654	15.17		38	513.26	18.633		38	1149.06	30.733		38	1667.79	38.245				38	329.301	15.243		38	128.011	7.798		38	1026.82	26.788		38	720.631	22.049
39	348.457	17.523		39	931.044	20.894		39	210.108	11.845		39	803.641	24.173		39	1229.03	24.242		39	1659.88	34.91		39	700.563	26.464		39	630.933	15.051				39	960.842	25.679		39	429.946	21.301		39	901.245	30.189		39	816.108	23.147
40	305.28	15.168		40	428.73	14.745		40	562.518	19.285		40	329.909	17.663		40	917.969	28.099		40	438.46	10.667		40	1245.75	30.636		40	418.392	14.764				40	471.907	18.393		40	716.375	29.347		40	954.457	28.621		40	2030.23	30.66
41	430.555	15.973		41	751.342	28.429		41	560.39	24.189		41	381.6	20.341		41	913.408	23.07		41	1148.45	23.988		41	356.363	20.75		41	944.118	27.042				41	504.746	23.049		41	556.437	22.822		41	885.434	32.385		41	1094.33	28.627
42	185.175	11.377		42	864.15	25.654		42	676.542	25.369		42	372.174	18.668		42	392.242	20.353		42	169.668	7.014		42	190.648	13.481		42	859.893	25.43				42	796.952	24.053		42	375.519	17.266		42	657.994	21.365		42	1429.71	32.428
43	332.038	16.017		43	1160.31	31.566		43	1085.81	34.081		43	543.97	19.999		43	482.549	20.179		43	1233.89	29.773		43	190.344	10.291		43	842.257	25.705				43	450.319	16.937		43	465.826	13.113		43	880.569	26.665		43	833.743	22.438
44	434.811	20.454		44	977.87	26.449		44	1106.49	33.158		44	158.721	10.359		44	1355.52	33.009		44	1099.49	25.575		44	442.413	20.906		44	1305.65	27.479				44	653.433	23.801		44	931.348	24.605		44	369.134	21.179		44	1205.31	28.213
45	540.626	21.63		45	1220.82	27.162		45	692.049	21.148		45	207.98	10.774		45	834.96	26.156		45	1054.8	18.775		45	811.243	22.473		45	976.957	30.804				45	716.679	19.41		45	782.356	22.706		45	366.397	20.954		45	1046.28	23.064
46	678.671	23.838		46	864.454	22.854		46	737.355	27.137		46	589.276	22.374		46	459.137	20.407		46	666.204	14.502		46	112.504	7.473		46	759.856	22.738				46	757.727	23.402		46	783.269	25.616		46	745.261	21.202		46	1453.73	28.92
47	387.986	17.492		47	910.367	29.41		47	590.796	20.348		47	651.305	21.362		47	592.621	18.713		47	2194.12	32.97		47	377.951	17.209		47	484.07	20.621				47	386.161	15.958		47	632.149	19.395		47	912.192	31.551		47	1574.44	30.961
48	360.316	14.892		48	513.26	16.254		48	1859.35	44.374		48	562.822	23.16		48	811.243	23.78		48	988.208	24.19		48	290.685	16.147		48	526.639	18.197				48	525.118	24.947		48	241.427	14.021		48	506.875	21.005		48	1214.13	38.034
49	418.392	15.375		49	260.887	15.44		49	1019.83	32.641		49	356.059	18.485		49	737.051	26.47		49	1109.53	26.609		49	923.138	32.675		49	1014.66	30.908				49	527.247	15.991		49	555.829	17.258		49	424.473	22.491		49	966.619	31.391
50	474.036	13.754		50	399.844	17.879		50	720.936	25.111		50	513.564	19.138		50	512.348	22.057		50	358.491	16.011		50	653.433	27.811		50	650.393	22.235				50	697.219	26.978		50	537.585	18.868		50	271.529	17.825		50	541.538	24.523
51	479.509	22.744		51	348.153	17.062		51	1295.62	32.09		51	817.628	27.571		51	584.411	24.426		51	591.1	17.094		51	171.796	10.797		51	763.809	29.413				51	329.605	20.083		51	254.197	17.157		51	945.639	28.913		51	344.2	18.352
52	502.314	15.845		52	381.904	18.964		52	863.237	26.957		52	1043.85	27.188		52	820.669	26.07		52	325.044	16.33		52	1024.69	26.5		52	704.212	23.856				52	514.476	16.996		52	491.975	23.242		52	1112.57	30.899		52	621.203	21.58
53	484.982	17.834		53	757.119	21.963		53	662.859	21.4		53	646.136	20.525		53	1475.62	35.806		53	928.003	16.646		53	1029.26	25.682		53	577.113	20.155				53	259.975	14.276		53	356.363	17.904		53	577.113	21.711		53	521.47	22.057
54	130.139	11.575		54	1081.25	32.945		54	394.371	16.539		54	908.543	29.965		54	512.652	21.046		54	2263.45	28.392		54	1080.95	21.729		54	976.045	25.071				54	124.666	9.654		54	396.499	19.641		54	446.974	20.085		54	398.628	18.639
55	342.072	17.569		55	971.788	33.838		55	956.585	27.848		55	411.094	17.674		55	552.18	22.578		55	1323.59	27.099		55	365.181	19.563		55	569.208	18.975				55	207.372	9.559		55	750.734	27.435		55	459.137	19.756		55	422.953	21.053
56	337.511	15.967		56	643.399	24.005		56	468.562	20.403		56	508.699	17.519		56	702.996	20.285		56	954.153	17.094		56	787.526	20.846		56	734.618	24.805				56	239.906	10.03		56	545.187	21.629		56	523.902	22.229		56	914.016	26.279
57	626.98	23.623		57	795.735	19.361		57	754.687	30.854		57	349.369	15.991		57	483.158	18.002		57	1665.66	30.384		57	838.608	21.396		57	656.474	19.3				57	984.255	29.349		57	662.555	26.777		57	641.271	26.35		57	412.007	19.631
58	760.16	25.78		58	645.832	25.122		58	439.372	15.346		58	547.315	18.748		58	668.637	26.054		58	1655.63	31.456		58	943.814	24.814		58	173.925	8.747				58	273.353	13.981		58	336.903	16.554		58	958.105	29.658		58	531.2	18.913
59	1583.87	32.849		59	769.89	28.353		59	669.245	25.302		59	373.999	18.818		59	406.229	17.457		59	169.972	12.044		59	264.232	14.781		59	644.92	18.748				59	127.099	8.765		59	692.962	20.561		59	1880.63	36.313		59	578.025	23.911
60	613.601	20.183		60	724.584	21.922		60	137.437	11.685		60	588.06	20.403		60	122.234	7.67		60	412.311	15.87		60	727.321	18.568		60	563.126	15.315				60	222.879	12.874		60	574.985	22.267		60	600.526	24.565		60	452.447	19.129
61	328.997	14.848		61	916.753	21.557		61	614.209	26.098		61	275.178	12.131		61	1125.04	32.121		61	474.34	16.543		61	1005.84	25.997		61	848.642	22.696				61	144.126	9.82		61	602.351	21.311		61	1186.76	34.447		61	292.814	14.996
62	527.551	19.945		62	682.319	26.628		62	392.547	16.628		62	541.234	18.308		62	351.802	15.01		62	551.572	18.389		62	502.01	17.506		62	616.642	22.015				62	415.351	14.92		62	553.092	19.863		62	288.557	17.974		62	424.473	15.057
63	657.69	20.954		63	2226.96	44.869		63	1045.37	26.917		63	1210.78	31.067		63	326.565	12.683		63	1418.76	31.927		63	134.7	9.374		63	775.363	26.722				63	175.445	10.852		63	277.61	14.888		63	562.822	14.634		63	83.009	8.695
64	432.379	13.096		64	1038.07	28.359		64	270.009	15.325		64	1296.22	28.421		64	861.413	25.657		64	320.483	18.748		64	795.127	24.015		64	464.306	16.029				64	400.756	14.418		64	785.701	26.548		64	592.317	22.272		64	417.176	18.497
65	672.589	21.685		65	1205.61	29.614		65	318.963	15.991		65	391.026	18.899		65	825.534	27.282		65	1426.06	28.536		65	1743.5	39.468		65	1025.3	29.93				65	338.423	18.248		65	393.155	21.514		65	519.341	20.624		65	678.671	23.655
66	647.352	20.236		66	891.211	26.223		66	574.681	19.905		66	190.952	12.777		66	794.215	30.228		66	593.837	18.268		66	263.015	9.546		66	608.128	20.126				66	264.536	12.766		66	509.307	22.663		66	823.405	30.546		66	1070.91	31.267
67	502.314	22.522		67	916.145	27.795		67	421.433	20.515		67	402.885	16.061		67	592.012	18.735		67	2249.77	43.298		67	827.358	22.384		67	1220.51	25.807				67	498.057	17.216		67	371.87	18.414		67	918.881	32.914		67	414.135	17.094
68	490.151	16.281		68	1022.87	22.294		68	1129.9	33.003		68	522.382	15.232		68	640.055	26.384		68	745.869	22.089		68	1420.28	24.716		68	1663.53	36.536				68	165.107	8.514		68	602.655	25.091		68	394.675	21.505		68	868.711	25.773
69	534.24	20.323		69	618.77	22.986		69	1172.78	25.941		69	357.275	14.555		69	315.922	19.242		69	253.893	15.44		69	467.042	18.607		69	1231.15	28.487				69	75.712	9.186		69	461.873	20.523		69	916.145	31.372		69	691.441	26.159
70	849.859	23.592		70	910.671	21.465		70	506.57	18.354		70	193.689	13.426		70	334.47	15.29		70	1035.03	19.246		70	361.532	19.058		70	938.949	26.231				70	88.179	6.554		70	382.816	21.041		70	774.755	24.298		70	905.806	31.659
71	1142.67	25.572		71	758.944	20.839		71	259.367	14.56		71	657.994	23.605		71	794.823	22.902		71	349.673	10.399		71	149.295	10.286		71	1254.57	27.874				71	371.262	19.938		71	256.022	16.074		71	641.575	19.239		71	460.353	18.629
72	701.475	19.081		72	724.888	22.482		72	686.576	21.461		72	521.47	21.489		72	1328.15	32.252		72	624.851	16.623		72	905.806	20.551		72	1443.09	32.092				72	1048.41	30.481		72	571.336	23.768		72	771.106	26.458		72	524.206	20.291
73	1538.26	40.358		73	650.089	20.561		73	667.42	17.265		73	816.108	22.719		73	632.149	25.279		73	1499.34	31.43		73	260.583	13.428		73	1144.19	29.067				73	406.533	16.152		73	782.965	23.843		73	671.981	26.588		73	665.596	23.728
74	1053.28	27.813		74	555.221	15.877		74	288.557	12.857		74	759.856	24.28		74	737.355	28.051		74	1868.17	34.402		74	566.775	16.164		74	1059.36	26.468				74	644.311	23.813		74	792.391	25.22		74	348.761	14.87		74	746.781	26.186
75	947.463	27.426		75	1602.42	28.138		75	293.422	12.545		75	667.42	22.77		75	574.681	24.783		75	692.658	25.496		75	692.049	23.593		75	1035.95	26.976				75	778.708	24.233		75	782.661	26.503						75	423.865	19.008
76	1003.72	30.328		76	940.166	30.826		76	375.215	15.856		76	481.637	17.201		76	550.964	26.049		76	1169.13	35.281		76	811.243	18.852		76	750.126	21.505				76	79.665	6.617						PN				76	668.637	27.855
77	369.134	16.504		77	1135.98	29.364		77	152.032	9.415		77	796.343	21.687		77	767.761	31.116		77	1280.72	36.529		77	109.767	7.52		77	840.129	18.482				77	262.407	16.264										77	495.016	20.927
78	968.139	25.869		78	550.052	22.162		78	355.451	13.437		78	1095.24	37.631		78	907.327	26.561		78	1944.49	40.733		78	1295.62	31.978		78	579.546	17.764				78	565.255	23.139		PN				1	190.952	13.234		78	1189.19	30.215
79	592.621	18.404		79	1147.54	26.877		79	363.052	17.828		79	728.841	24.922		79	858.068	25.449		79	1278.59	26.807		79	645.528	16.388		79	783.269	20.993				79	335.687	13.475						2	463.393	16.647		79	535.457	18.893
80	422.953	19.623		80	309.233	13.767		80	834.047	27.668		80	471.603	16.89		80	1431.23	27.02		80	738.267	20.679		80	738.875	21.829		80	187.607	13.199				80	158.721	11.367		1	491.063	17.794		3	424.473	16.539		80	466.434	24.592
81	1217.17	34.188		81	514.78	18.995		81	252.981	15.44		81	815.803	28.53		81	570.424	15.613		81	1361.6	33.534		81	1864.82	31.993		81	1264.3	37.921				81	171.492	9.92		2	770.498	21.281		4	166.019	9.906		81	514.172	17.937
82	380.688	15.277		82	990.336	26.914		82	1128.08	36.945		82	644.311	21.947		82	634.277	18.378		82	689.921	23.317		82	876.312	24.262		82	749.518	22.472				82	202.507	9.751		3	329.301	18.131		5	556.133	17.505		82	786.917	26.911
83	262.711	13.282		83	745.261	29.622		83	685.056	20.575		83	1266.12	30.138		83	350.586	14.708		83	477.988	16.987		83	1403.56	24.183		83	1159.4	21.859				83	218.318	12.46		4	396.499	19.106		6	792.999	18.407		83	451.231	18.617
84	107.943	9.565		84	667.116	22.346		84	639.75	26.485		84	802.121	18.468		84	963.883	26.468		84	441.501	19.544		84	649.785	18.117		84	865.366	27.35				84	93.956	6.012		5	232.913	16.229		7	341.16	14.813		84	784.181	27.569
85	336.599	10.23		85	972.092	22.04		85	429.338	24.192		85	466.738	19.66		85	365.181	15.771		85	1449.78	31.332		85	155.377	11.945		85	435.724	14.578				85	119.801	9.991		6	552.484	20.223		8	331.43	15.817
86	271.833	13.53		86	843.473	23.841		86	225.919	13.308		86	737.051	29.052		86	991.552	25.889		86	973.309	24.386		86	185.783	10.284		86	1036.86	26.031				86	134.396	7.883		7	479.509	22.492		9	471.603	18.972
87	799.992	22.207		87	551.572	18.185		87	242.643	12.543		87	858.981	28.411		87	1089.77	33.571		87	414.135	15.44		87	414.135	14.725		87	969.052	23.332				87	165.107	8.741		8	383.729	19.393		10	491.671	17.934		PN
88	244.771	12.758		88	955.369	23.13		88	635.494	22.229		88	858.981	28.411		88	596.877	24.766		88	2611.3	33.994		88	647.656	22.192		88	1204.4	30.023				88	192.168	11.775		9	333.862	19.388		11	657.994	28.107			CSA	Feret's diameter
89	282.171	14.048		89	526.943	23.255		89	1165.48	35.301		89	399.844	17.857		89	701.171	18.315		89	242.035	10.771		89	784.485	18.655		89	543.362	20.045				89	218.926	14.337		10	523.902	20.606		12	716.071	23.623		1	865.366	26.377
90	148.079	10.477		90	602.047	23.288		90	1070.91	29.45		90	1050.24	27.222		90	695.394	21.619		90	361.836	17.094		90	671.069	18.015		90	837.088	25.118				90	253.285	10.313		11	471.907	21.848		13	1924.72	34.163		2	146.255	11.697
91	585.019	19.175		91	1112.57	25.061		91	796.343	24.131		91	881.785	23.711		91	752.862	28.59		91	1272.2	27.571		91	599.614	17.868		91	708.165	22.372				91	473.123	19.919		12	846.818	25.398		14	333.254	15.133		3	768.37	26.574
92	164.803	13.234		92	545.187	22.855		92	231.089	12.131		92	308.017	18.496		92	894.86	27.171		92	724.28	22.322		92	1307.17	28.711		92	1246.66	33.637				92	111.591	10.659		13	458.224	23.386		15	533.632	21.708		4	1025.61	23.307
93	1074.87	27.962		93	518.733	18.197		93	86.05	9.756		93	771.106	27.707		93	804.857	22.591		93	2360.75	36.459		93	1322.68	23.856		93	708.469	17.765				93	75.104	8.567		14	237.17	15.825		16	778.1	28.043		5	468.258	17.693
94	295.55	13.667		94	974.221	30.95		94	564.647	22.505		94	235.041	14.26		94	666.204	23.626		94	2743.87	46.455		94	1258.22	21.061		94	944.118	23.269				94	133.788	9.792		15	176.053	10.567		17	649.481	27.183		6	613.297	20.718
95	258.15	15.035		95	566.775	19.932		95	353.626	17.374		95	895.468	27.495		95	469.475	14.285		95	1749.28	27.713		95	650.393	18.413		95	311.97	14.888				95	351.498	16.914		16	329.605	15.322		18	2602.48	31.814		7	425.385	16.435
96	820.669	28.273		96	693.874	21.473		96	376.127	13.747		96	1140.54	26.808		96	103.078	10.109		96	1472.89	28.025		96	385.249	14.009		96	337.815	12.815				96	65.07	8.389		17	986.383	24.386		19	2069.46	22.429		8	484.982	20.186
97	166.323	10.043		97	563.734	19.801		97	376.127	13.747		97	469.475	19.783		97	626.372	23.177		97	1453.43	28.147		97	557.957	18.197		97	559.174	17.438				97	128.923	7.508		18	207.676	13.821		20	3724.48	34.892		9	457.92	19.522
98	214.061	14.788		98	1052.06	25.365		98	716.071	22.237		98	453.055	17.924		98	209.5	9.397		98	1126.86	32.172		98	473.428	12.683		98	241.731	14.539				98	213.453	12.131		19	774.451	26.851		21	1427.88	27.314		10	755.903	26.327
99	743.132	21.365		99	644.92	20.176		99	1041.42	36.368		99	1085.81	27.26		99	280.043	17.319		99	234.129	17.125		99	505.354	20.838		99	515.692	15.387				99	114.936	6.463		20	442.109	17.852		22	3069.22	29.672		11	378.864	17.831
100	103.382	8.156		100	1091.29	22.631		100	798.472	26.059		100	1196.49	29.862		100	858.372	23.532		100	759.248	23.858		100	161.762	12.098		100	579.242	16.371				100	145.038	8.13		21	375.215	13.828		23	688.401	20.543		12	252.677	9.455
101	533.632	25.058		101	329.605	12.524		101	114.936	9.378		101	863.237	30.742		101	257.846	11.527		101	914.928	24.014		101	1316.29	32.181		101	840.129	22.927				101	331.734	16.543		22	566.167	18.823		24	1160.92	26.605		13	414.135	14.373
102	1007.36	33.165		102	637.014	17.786		102	861.413	23.426		102	717.895	25.624		102	770.498	20.272		102	297.679	14.93		102	768.978	14.881		102	307.713	17.51				102	207.068	9.14		23	230.785	16.891		25	1612.76	25.248		14	650.697	24.163
				103	654.346	19.413		103	162.674	11.598		103	725.496	20.692		103	997.634	22.488		103	93.956	9.523		103	92.739	10.151		103	1445.82	28.373				103	48.954	7.138		24	290.685	14.392		26	1336.66	19.665		15	186.391	12.802
				104	609.648	19.282		104	430.859	23.028		104	758.944	24.393		104	542.754	25.994		104	2164.93	32.054		104	383.729	20.363		104	1390.48	27.275				104	457.008	16.813		25	590.796	18.748		27	1910.43	46.809		16	105.814	8.554
PN				105	469.779	16.133		105	178.486	12.972		105	952.936	20.699		105	907.631	30.606		105	1490.52	25.791		105	424.777	22.91		105	1958.17	30.746				105	619.378	21.145		26	811.243	22.445		28	612.081	15.764		17	387.986	18.968
				106	567.991	17.65		106	1321.77	33.595		106	425.385	16.955		106	1003.41	28.184		106	895.164	23.504		106	618.162	20.956		106	1541.3	27.4				106	346.937	18.468		27	545.795	22		29	1268.56	30.547		18	304.064	13.186
1	167.843	12.269		107	811.547	22.398		107	437.852	19.205		107	166.931	11.474		107	1280.41	33.603		107	1445.52	26.124		107	955.369	22.313		107	1259.74	26.917				107	458.528	14.154		28	204.939	13.829		30	723.672	19.765		19	320.483	10.961
2	345.417	18.302		108	602.959	22.057		108	520.861	20.026		108	745.869	20.6		108	217.102	14.174		108	1148.14	28.105		108	1129.6	26.914		108	1050.24	26.56				108	218.622	11.022		29	422.041	22.803		31	1579	29.423		20	946.551	29.883
3	590.492	19.874		109	600.222	21.621		109	1896.45	40.824		109	135.917	11.32		109	200.378	13.592		109	940.774	23.214		109	554.309	14.143		109	925.266	22.253				109	148.991	10.241		30	313.49	16.525		32	1504.81	23.933		21	537.889	22.057
4	299.503	15.44		110	808.506	22.192		110	1266.73	32.552		110	128.315	9.076		110	1167.61	34.683		110	1921.38	37.79		110	1093.41	28.674		110	788.134	22.225				110	289.165	13.575		31	161.154	12.74		33	1054.49	24.601		22	467.954	16.946
5	252.981	12.448		111	613.601	22.08		111	1094.33	33.416		111	159.025	9.363		111	1216.26	36.348		111	3166.52	53.635		111	1153.92	27.22		111	762.288	22.823				111	400.148	13.451		32	1530.96	27.966		34	1063.31	28.855		23	457.92	20.313
6	328.693	19.679		112	558.261	20.403		112	546.403	23.117						112	1107.7	30.583		112	522.99	21.75		112	997.33	24.467		112	393.763	15.745				112	157.201	11.315		33	822.189	23.32		35	1218.38	31.513		24	400.452	14.369
7	251.461	12.232		113	328.693	12.632		113	981.214	27.934						113	819.148	20.726		113	1240.58	26.977		113	437.548	13.34		113	333.254	16.859				113	314.098	11.027		34	460.353	20.588		36	960.538	30.136		25	633.365	17.62
8	214.669	9.884		114	766.241	17.289		114	978.174	32.088		PN				114	1528.22	33.316		114	647.352	20.663		114	327.173	11.111		114	329.301	16.66				114	154.464	11.404		35	339.031	17.109		37	482.245	16.299		26	297.983	11.788
9	173.62	14.473		115	1496.6	32.371		115	799.08	26.125						115	1037.16	31.618		115	467.042	17.252		115	1484.74	22.777		115	804.553	23.893				115	170.276	9.926		36	977.565	32.903		38	669.853	24.362		27	370.35	16.695
10	208.892	14.691		116	1051.45	22.608		116	1201.96	31.489		1	714.246	25.058		116	438.46	21.737		116	1239.06	28.014		116	695.09	24.613		116	185.783	11.58				116	153.248	13.395		37	1465.89	36.945		39	589.58	24.947		28	340.552	16.938
11	328.693	12.705		117	349.369	15.129		117	723.368	21.991		2	1223.86	26.536		117	1302.91	36.713		117	291.901	14.489		117	414.439	19.192		117	175.141	13.494				117	310.449	18.962		38	772.626	24.72		40	1160.31	27.447		29	415.047	19.023
12	724.28	25.17		118	885.434	18.768		118	744.957	27.649		3	315.01	19.766		118	547.315	17.016		118	1575.66	34.597		118	480.117	14.542		118	849.251	20.954				118	275.786	12.295		39	1392.01	26.328		41	560.39	18.498		30	626.676	18.314
13	375.519	20.793		119	569.208	19.851		119	680.495	23.966		4	601.742	25		119	1052.06	28.969		119	1459.81	35.195		119	406.229	16.09		119	462.785	19.058				119	432.379	19.527		40	629.412	21.576		42	590.492	27.028		31	766.849	25.091
14	342.984	15.615		120	663.772	21.001		120	443.021	13.928		5	1268.25	30.332		120	172.1	11.573		120	1514.24	26.042		120	957.193	25.303		120	554.309	25.305				120	352.714	15.422		41	538.193	21.75		43	774.755	24.632		32	954.761	28.59
15	371.566	14.397		121	346.025	14.886		121	136.221	9.49		6	581.674	19.249		121	602.959	23.968		121	1199.84	21.488		121	281.563	13.323		121	966.619	23.936				121	442.413	22.508		42	523.598	17.331		44	1124.12	27.645		33	625.155	19.418
16	214.365	15.027		122	979.39	28.553		122	365.485	14.233		7	676.846	24.88		122	145.951	10.253		122	863.542	23.83		122	874.488	26.024		122	1230.24	28.413				122	175.749	13.018		43	926.483	24.513		45	432.379	14.807		34	417.784	22.257
17	377.343	20.979		123	553.396	16.044		123	761.376	22.36		8	326.869	16.462		123	1292.27	35.178		123	400.452	19.3		123	1441.57	32.409		123	1097.37	28.302				123	585.019	14.414		44	237.778	11.702		46	424.169	19.2		35	244.467	11.663
18	159.329	11.564		124	610.864	19.53		124	224.703	14.543		9	338.727	21.971		124	978.174	34.871		124	446.062	15.971		124	380.08	14.453		124	625.764	24.055				124	619.378	18.365		45	382.512	14.54		47	627.284	26.379		36	271.529	12.49
19	323.22	16.771		125	793.607	16.962		125	325.348	16.785		10	447.278	22.83		125	773.539	29.621		125	1642.25	41.331		125	258.454	12.529		125	629.108	25.443				125	262.103	17.334		46	469.475	17.764		48	421.737	19.646		37	171.492	13.194
20	518.125	20.697		126	625.764	17.788		126	226.832	13.661		11	382.816	15.777		126	733.706	22.383		126	1807.96	36.121		126	609.344	19.3		126	964.491	28.683				126	294.03	14.595		47	848.338	21.022		49	895.164	33.392		38	181.83	9.19
21	719.111	25.716		127	407.75	15.173		127	487.719	22.107		12	917.361	31.982		127	1114.7	36.208		127	1828.03	37.485		127	151.12	9.899		127	675.934	25.886				127	336.599	19.268		48	1060.58	25.981		50	619.682	27.406		39	544.883	18.368
22	403.493	16.666		128	679.887	20.145		128	457.008	19.619		13	817.02	27.263		128	1468.63	38.039		128	141.694	10.416		128	446.974	13.938		128	967.531	22.584				128	225.919	10.6		49	929.219	24.509		51	892.732	28.506		40	479.813	22.277
23	730.97	21.385		129	724.28	20.187		129	569.512	22.048		14	212.237	13.785		129	493.192	22.071		129	231.089	11.986		129	595.661	21.657		129	1044.15	23.645				129	335.382	13.827		50	438.46	19.219		52	737.051	26.519		41	1682.69	38.476
24	466.13	19.993		130	498.057	17.03		130	189.128	8.968		15	268.488	14.079		130	584.411	18.445		130	1277.07	32.428		130	341.768	12.974		130	1378.32	32.826				130	193.689	13.064		51	412.919	15.44		53	574.073	20.904		42	658.602	21.184
25	786.917	29.599		131	1072.43	26.552		131	358.795	12.509		16	590.188	23.711		131	159.634	11.864		131	949.288	30.005		131	255.414	10.764		131	841.345	20.588								52	502.922	12.856		54	526.943	18.559		43	1480.79	36.472
26	258.758	19.955		132	534.544	17.466		132	235.345	11.666		17	525.422	20.318		132	993.681	24.492		132	1366.16	28.053		132	488.935	21.279		132	1111.35	32.916								53	1099.19	31.507		55	622.419	19.392		44	599.006	19.136
27	543.058	21.56		133	583.499	21.612		133	314.098	13.056		18	403.493	15.844		133	529.375	16.295		133	1299.57	25.178		133	193.993	12.159		133	1124.43	23.745				PN				54	1596.34	32.527		56	552.788	24.153		45	1327.24	34.435
28	683.536	22.125		134	572.552	18.42		134	662.251	26.143		19	335.382	14.337		134	603.567	22.259		134	1117.43	27.532		134	160.85	11.783		134	550.356	20.624								55	912.8	18.685		57	511.131	19.7		46	423.865	19.164
29	476.772	20.205		135	433.291	17.501		135	994.897	31.744		20	384.033	18.518		135	646.136	20.359		135	690.225	20.033		135	219.534	9.29		135	1589.04	30.369				1	429.034	23.143		56	1226.29	30.654		58	600.222	24.099		47	881.785	29.89
30	321.396	13.783		136	728.537	23.72		136	602.655	17.321		21	532.72	23.498		136	639.75	25.369		136	1085.2	26.948		136	202.203	14.36		136	750.734	26.468				2	120.713	9.916		57	829.486	22.515		59	337.511	19.501		48	707.253	22.527
31	480.117	19.045		137	709.685	25.434		137	1562.89	39.159		22	384.033	18.255		137	1154.23	29.874		137	234.433	10.477		137	756.815	22.195		137	721.544	19.544				3	990.64	24.741		58	820.06	18.973		60	316.226	14.694		49	457.008	21.936
32	618.162	24.954		138	769.586	22.991		138	837.392	24.16		23	652.825	25.066		138	947.767	28.764		138	1339.71	29.306		138	532.72	18.197		138	411.398	14.094				4	623.331	24.232		59	342.984	18.057		61	693.874	20.917		50	456.4	15.215
33	501.401	22.348		139	345.721	12.962		139	681.407	23.005		24	796.647	26.861		139	580.762	23.265		139	545.491	18.864		139	1063.01	24.675		139	140.173	9.926				5	573.16	18.3		60	689.313	27.719		62	461.265	16.096		51	569.816	21.951
34	605.087	25.365		140	969.052	23.243		140	871.143	31.393		25	337.511	14.364		140	1076.39	34.761		140	1180.38	25.412		140	542.754	19.482		140	551.876	18.142				6	327.173	14.178		61	422.953	23.577		63	312.882	16.409		52	906.11	29.965
35	672.589	26.206		141	373.39	18.555		141	827.358	23.337		26	673.806	21.841		141	440.285	15.824		141	1052.67	24.755		141	111.896	11.345		141	676.542	26.398				7	206.155	14.622		62	1133.85	37.461		64	932.868	27.319		53	725.496	19.42
36	822.797	25.264		142	578.025	22.75		142	935.301	30.218		27	721.24	25.565		142	597.79	23.843		142	1192.23	27.434		142	373.39	16.838		142	938.341	33.58				8	181.222	12.477		63	228.352	12.652		65	326.869	14.54		54	1691.2	32.352
37	722.76	26.409		143	1013.75	27.796		143	1054.49	26.642		28	721.24	25.565		143	806.377	26.129		143	959.322	22.444		143	199.466	11.161		143	401.668	13.524				9	818.236	26.138		64	544.883	23.905		66	294.334	17.066		55	440.285	21.844
38	443.933	23.469		144	705.428	24.61		144	1059.66	34.984		29	353.322	15.44		144	1127.16	33.445		144	787.221	20.66		144	120.105	10.239		144	424.473	16.455				10	407.142	20.013		65	391.33	18.541		67	644.007	26.13		56	391.938	20.403
39	594.141	23.576		145	583.499	22.706		145	576.201	25.114		30	324.436	18.18		145	663.772	22.78		145	1876.99	26.664		145	466.13	16.238		145	519.037	16.313				11	164.195	14.097		66	439.068	19.168		68	644.311	23.574		57	1169.13	29.771
40	285.516	18.627		146	494.712	17.094		146	897.597	31.857		31	1575.96	38.548		146	733.402	23.63		146	1489.91	26.578		146	706.036	17.239		146	612.081	27.148				12	508.699	21.117		67	471.603	19.89		69	359.708	16.487		58	658.906	27.101
41	980.91	33.158		147	246.596	11.983		147	199.466	8.794		32	329.909	17.49		147	608.128	18.748		147	1349.13	24.744		147	936.213	22.159		147	709.381	22.32				13	215.277	12.758		68	775.363	25.165		70	240.21	16.166		59	320.787	15.947
42	640.359	22.458		148	965.099	28.147		148	1246.66	27.608		33	705.732	24.923		148	1032.6	33.973		148	994.593	21.121		148	283.084	14.227		148	821.277	20.659				14	241.427	14.983		69	934.388	21.76		71	232.305	15.529		60	549.443	24.506
43	515.388	22.207		149	677.758	21.137		149	1438.53	34.88		34	466.738	18.503		149	496.232	21.183		149	1689.38	33.616		149	526.943	17.645		149	445.454	19.76				15	387.986	14.997		70	751.038	20.587		72	692.354	26.2		61	1126.56	31.196
44	438.764	16.016		150	582.891	19.231		150	672.285	25.688		35	729.145	28.067		150	546.099	22.057		150	713.942	21.525		150	648.568	24.392		150	579.85	19.599				16	186.087	10.964		71	604.479	20.658		73	701.78	24.463		62	277.61	12.722
45	680.495	21.334		151	179.702	9.746		151	273.353	12.24		36	554.309	23.397		151	773.235	25.27		151	780.836	24.061		151	304.976	12.214		151	169.06	11.601				17	548.531	23.621		72	1259.43	33.298		74	366.397	20.143		63	218.318	11.862
46	326.565	18.184		152	764.417	22.734		152	338.423	19.535		37	858.676	22.182		152	851.075	27.365		152	1039.9	22.245		152	591.708	16.289		152	890.299	25.818				18	151.728	8.243		73	858.981	29.225		75	1561.67	43.121		64	681.407	22.932
47	532.112	22.542		153	486.806	15.991		153	1266.43	30.328		38	978.478	27.532		153	955.977	28.616		153	813.979	22.008		153	621.811	18.744		153	335.382	17.544				19	390.114	16.922		74	591.1	21.325		76	560.086	24.024		65	572.856	22.779
48	469.171	20.806		154	581.37	19.65		154	1007.06	26.939		39	628.804	27.866		154	425.689	20.718		154	431.467	20.124		154	477.684	17.718		154	578.938	22.057				20	550.356	22.146		75	272.745	16.539		77	636.406	24.592		66	460.353	18.762
49	763.504	26.435		155	975.437	26.088		155	910.671	27.394		40	468.867	17.025		155	624.243	25.365		155	363.052	13.192		155	572.248	18.377		155	1134.46	26.119				21	290.077	15.546		76	287.949	18.28		78	367.005	18.178		67	643.095	26.341
50	838.912	29.329		156	788.134	19.971		156	609.952	17.853		41	441.501	20.707		156	451.535	16.578		156	1513.63	30.328		156	720.023	23.425		156	1170.04	24.35				22	332.646	16.387		77	322.916	15.597		79	206.763	13.328		68	1230.55	35.586
51	597.182	23.51		157	545.187	16.257		157	860.805	26.744		42	377.647	21.339		157	659.211	20.314		157	789.958	22.608		157	507.179	16.801		157	620.899	20.302				23	191.864	11.687		78	619.682	20.251		80	721.24	28.779		69	628.804	25.044
52	638.23	27.276		158	356.363	12.932		158	1007.36	24.625		43	552.18	21.581		158	1095.54	27.077		158	257.846	13.209		158	582.586	23.16		158	1076.69	24.86				24	374.911	16.255		79	346.329	14.258		81	1712.18	42.704		70	800.296	22.198
53	662.555	26.437		159	831.311	21.692		159	1463.46	31.639		44	301.631	12.582		159	710.597	20.006		159	656.474	18.197		159	693.57	20.231		159	1149.06	27.698				25	640.663	26.201		80	326.261	12.444		82	1101.62	34.981		71	990.336	32.967
54	921.618	29.659		160	925.571	21.501		160	934.692	32.549		45	228.352	14.423		160	205.851	12.216		160	184.567	10.511		160	162.674	8.439		160	517.517	18.793				26	641.879	22.062		81	457.616	17.792		83	720.631	25.295		72	422.345	19.582
55	698.739	22.79		161	545.491	21.505		161	1049.33	23.929		46	668.028	18.851		161	373.999	15.464		161	1455.86	30.691		161	559.782	17.664		161	328.997	10.984				27	702.388	16.702		82	342.376	15.651		84	640.359	23.146		73	793.607	32.068
56	729.449	25.357		162	882.393	26.436		162	656.778	23.16		47	199.162	9.926						162	904.59	20.396		162	265.752	15.441		162	551.876	15.678				28	763.809	26.598		83	573.16	22.321		85	602.655	22.544		74	432.987	15.449
57	985.167	29.605		163	550.356	19.142		163	654.346	18.835		48	436.028	16.141		PN				163	1532.48	32.819		163	349.065	16.78		163	1095.54	29.059				29	210.412	16.458		84	429.642	15.661		86	551.572	25.132		75	363.965	14.869
58	667.116	22.474		164	552.18	23.157		164	725.496	17.768		49	610.56	22.745			Area	MinFeret		164	263.927	15.708		164	400.452	20.403		164	896.38	23.115				30	576.505	21.159		85	765.633	19.795		87	781.748	24.435		76	935.301	30.188
59	698.131	22.864		165	677.758	24.429		165	752.862	20.33		50	412.007	20.335		1	1019.22	31.778		165	1137.2	28.789		165	835.264	20.057		165	1188.59	22.528				31	268.184	13.494		86	597.486	20.94		88	1763.27	31.957		77	305.584	16.118
60	525.118	23.14		166	1003.11	27.025		166	1420.28	34.844		51	409.878	21.459		2	228.656	15.255		166	309.233	14.515		166	124.058	9.079		166	898.813	19.957				32	1187.07	25.841		87	365.485	17.492		89	1842.32	40.235		78	616.946	23.812
61	493.496	14.812		167	271.225	14		167	312.274	19.578		52	730.362	28.948		3	631.541	24.689		167	710.901	21.425		167	211.324	11.028		167	844.081	23.481				33	449.711	19.118		88	494.408	22.123		90	761.376	22.322		79	374.303	20.622
62	605.391	22.102		168	292.814	18.61		168	628.196	20.722		53	380.992	19.787		4	578.33	26.537		168	782.965	20.403		168	426.906	18.111		168	840.129	22.699				34	392.851	16.543		89	258.15	16.523		91	605.087	24.121		80	400.148	18.393
63	1078.82	34.303		169	646.44	26.842		169	678.063	19.498		54	753.774	23.677		5	490.455	20.768		169	1305.95	41.173		169	174.229	9.609		169	1183.11	25.482				35	597.182	20.547		90	263.927	15.906		92	1101.93	34.992		81	955.673	27.857
64	820.06	27.252		170	711.51	18.801		170	1084.29	26.064		55	349.673	17.48		6	1012.23	33.98		170	996.417	27.053		170	535.152	20.723		170	281.563	11.912				36	495.016	15.189		91	773.539	30.08		93	708.165	28.683		82	572.248	25.157
65	1049.02	27.823		171	253.893	9.977		171	981.518	29.225		56	553.7	21.796		7	536.065	20.954		171	772.93	30.44		171	583.803	21.172		171	789.654	23.075				37	157.809	11.296		92	375.519	18.403		94	1438.22	28.839		83	672.893	28.936
66	1082.47	31.612		172	1129.9	25.351		172	946.855	21.04		57	645.224	23.16		8	703.3	28.973		172	326.869	11.803		172	150.208	10.429		172	1063.62	24.814				38	323.828	16.156		93	564.951	21.295		95	1807.66	29.869		84	378.56	13.801
67	957.497	34.253		173	369.134	12.331		173	316.835	15.855		58	318.963	17.094		9	625.459	24.794		173	1256.39	31.982		173	250.853	12.116		173	921.922	23.537				39	275.786	11.74		94	278.827	11.945		96	954.457	25.46		85	183.655	12.428
68	997.33	31.227		174	716.983	17.078		174	258.758	17.094		59	218.622	11.58		10	608.736	24.189		174	236.562	13.149		174	307.105	14.953		174	637.926	17.111				40	481.637	21.725		95	332.646	12.119		97	689.313	24.373		86	154.16	11.357
69	780.836	21.658		175	681.103	23.1		175	371.566	20.921		60	449.711	21.249		11	505.05	17.787		175	1236.02	29.297		175	266.36	15.641		175	1356.73	26.022				41	373.695	18.098		96	696.306	17.474		98	495.928	20.696		87	212.845	16.073
70	968.748	30.886		176	556.741	19.288		176	176.053	15.35		61	154.769	12.647		12	913.104	31.405		176	1577.48	37.621		176	74.496	7.153		176	418.696	16.299				42	762.592	23.497		97	287.036	15.443		99	671.981	23.556		88	651.305	23.632
71	729.145	22.399		177	900.637	22.491		177	748.909	28.226		62	691.441	25.087		13	1156.05	34.54		177	1292.58	29.161		177	279.739	15.265		177	821.885	25.034				43	537.281	22.643		98	1175.51	31.431		100	936.213	32.419		89	241.731	15.732
72	187.607	12.948		178	700.867	20.755		178	601.134	23.785		63	597.182	20.403		14	865.062	31.266		178	1065.74	29.841		178	359.404	16.047		178	1148.75	26.81				44	296.158	20.839		99	554.917	21.833		101	800.6	27.588		90	628.5	26.295
73	894.86	25.193		179	1006.45	25.52		179	798.776	26.155		64	574.681	21.824		15	319.267	17.115		179	176.965	11.893		179	276.394	13.644		179	415.655	13.676				45	508.395	21.523		100	723.368	24.361		102	380.992	21.3		91	314.402	12.412
74	1672.35	29.588		180	1934.15	40.676		180	162.978	11.552		65	564.647	23.711		16	518.429	23.372		180	703.908	20.655		180	157.201	8.083		180	1340.62	28.184				46	837.088	26.828		101	689.617	26.019		103	572.552	21.588		92	600.222	21.927
75	1060.88	24.855		181	1249.4	34.687		181	639.446	18.484		66	461.873	20.874		17	765.633	28.903		181	915.232	18.644		181	221.359	12.89		181	427.818	14.318				47	704.82	18.427		102	514.78	21.318		104	1762.05	43.295		93	386.769	15.079
76	1027.13	30.42		182	683.232	22.026		182	477.988	18.014		67	402.277	15.676		18	1268.56	35.63		182	1123.21	21.272		182	218.622	12.598		182	429.338	17.857				48	499.881	16.004		103	909.455	30.737		105	701.475	24.133		94	420.52	15.853
77	480.117	19.158		183	609.04	19.3		183	783.877	24.113		68	461.569	18.568		19	277.306	10.224		183	1266.73	26.898		183	594.141	22.47		183	895.164	22.442				49	615.121	24.104		104	1163.04	32.861		106	967.835	30.586		95	367.309	15.428
78	527.247	23.924		184	454.88	15.785		184	244.467	10.524		69	730.666	18.694		20	692.049	21.366		184	1136.29	21.743		184	284.604	17.254		184	1572.62	36.25				50	302.544	14.664		105	966.315	31.193		107	702.084	25.544		96	727.625	22.057
79	771.714	19.251		185	1086.42	20.833		185	540.018	21.371		70	500.489	22.001		21	343.288	18.735		185	684.144	21.233		185	278.218	12.383		185	1016.79	25.666				51	837.696	23.965		106	1809.79	37.305		108	637.622	27.369		97	347.545	18.197
80	987.6	33.785		186	945.335	28.864		186	224.703	12.107		71	612.993	19.038		22	786.005	23.593		186	458.224	15.783		186	262.103	8.887		186	1430.01	32.378				52	568.295	20.882		107	932.26	24.702		109	969.356	29.178		98	160.546	14.095
81	732.186	27.136		187	1162.44	27.878		187	1503.29	36.675		72	409.878	17.267		23	633.365	17.723		187	448.798	16.433		187	836.48	22.786		187	1718.87	31.274				53	933.172	25.719		108	542.45	21.101		110	1191.63	38.796		99	145.343	12.394
82	449.102	18.925		188	828.27	21.835		188	468.562	21.079		73	504.746	19.574		24	799.992	22.709		188	752.254	26.509		188	333.558	12.631		188	774.147	21.505				54	1723.13	34.188		109	1525.79	29.734		111	749.822	26.012		100	600.526	25.724
83	838.912	29.634		189	794.823	16.395		189	274.266	17.114		74	384.033	21.582		25	918.577	25.777		189	852.595	25.835		189	118.281	7.58		189	855.028	23.873				55	422.041	17.645		110	543.97	21.507		112	1141.15	30.678		101	737.659	24.358
84	1156.05	36.992		190	1055.41	33.013		190	491.063	15.946		75	420.216	21.397		26	1101.02	24.144		190	1792.46	38.74		190	295.854	11.58		190	599.918	22.991				56	696.61	23.14		111	376.431	15.963		113	1061.18	34.248		102	652.217	21.62
85	334.166	19.471		191	1195.58	28.302		191	1586.3	36.627		76	501.401	21.306		27	172.708	11.124		191	309.233	13.548		191	313.186	17.95		191	743.436	23.293				57	958.409	29.363		112	461.569	18.822		114	848.642	29.989		103	583.803	21.362
86	1010.4	28.64		192	1445.82	33.384		192	1051.45	31.592		77	585.931	20.596		28	710.293	21.056		192	667.116	21.683		192	579.85	15.454		192	688.401	15.888				58	762.288	17.579		113	263.927	13.747		115	733.098	27.644		104	676.846	19.418
87	812.155	26.493		193	584.715	18.169		193	204.635	9.801		78	342.376	15.882		29	744.044	26.147		193	1474.71	31.302		193	755.295	27.252		193	864.15	24.648				59	498.969	20.383		114	869.623	25.543		116	1096.15	31.438		105	780.228	22.968
88	565.559	19.106		194	900.029	24.386		194	328.997	12.981		79	510.827	23.167		30	813.067	28.955		194	1835.94	30.795		194	1096.15	29.936		194	717.895	20.812				60	489.239	20.15		115	340.248	17.34		117	957.193	30.816		106	236.562	13.071
89	562.518	17.874		195	359.404	15.965		195	351.498	15.787		80	594.749	25.287		31	906.719	23.818		195	903.07	31.431		195	543.058	18.987		195	796.647	22.56				61	784.181	22.497		116	419.912	18.301		118	387.986	21.372		107	556.133	23.611
90	244.163	13.982		196	556.741	15.995		196	427.514	19.309		81	428.426	20.931		32	1244.84	37.261		196	2454.4	46.385		196	355.147	14.768		196	1261.87	30.083				62	638.23	14.806		117	560.39	19.308		119	423.865	17.778		108	111.896	10.72
91	136.829	11.157		197	599.31	21.119		197	922.53	24.116		82	418.088	18.182		33	1449.47	40.707		197	1060.58	28.43		197	232.913	13.234		197	570.12	19.247				63	729.753	26.42		118	236.866	17.246		120	901.55	29.563		109	265.752	16.367
92	484.07	19.034		198	899.725	22.435		198	346.025	14.413		83	267.576	16.832		34	884.522	25.855		198	634.277	23.015		198	221.359	13.898		198	1678.43	29.284				64	870.839	29.249		119	1693.64	32.089		121	1025.3	32.891		110	854.42	26.688
93	228.96	12.746		199	751.342	17.245		199	842.561	22.426		84	481.941	21.505		35	452.751	19.021		199	637.926	18.833		199	936.517	24.503		199	1031.38	20.785				65	665.292	22.65		120	210.716	13.148		122	616.946	21.988		111	1069.09	24.297
94	571.336	20.706		200	757.727	18.246		200	799.384	28.832		85	940.774	29.141		36	544.274	21.639		200	1513.93	32.915		200	1155.44	22.872		200	1305.04	31.34				66	476.468	20.19		121	695.698	26.347		123	968.139	31.261		112	345.417	20.764
95	208.892	11.081		201	623.939	18.924		201	633.061	21.48		86	389.202	20.477		37	485.894	20.581		201	1856.01	36.293		201	638.534	15.683		201	780.836	22.608				67	753.166	20.403		122	342.376	16.112		124	591.1	27.169		113	627.588	23.027
96	284.3	15.991		202	1191.32	32.036		202	212.845	10.257		87	299.199	17.936		38	412.311	15.592		202	926.787	29.768		202	1294.4	32.082		202	361.228	18.412				68	657.386	18.186		123	374.911	11.357		125	664.38	28.13		114	535.152	17.682
97	147.471	8.308		203	1539.17	30.706		203	571.944	21.487		88	343.896	19.584		39	679.583	29.654		203	1683.91	34.779		203	252.981	12.098		203	705.124	20.184				69	231.697	13.244		124	450.319	13.635		126	592.621	25.288		115	420.52	17.141
98	338.423	19.21		204	1468.33	33.408		204	533.328	22.318		89	153.856	11.814		40	1078.52	27.73		204	1336.66	27.712		204	887.258	23.711		204	915.841	21.066				70	1127.47	29.838		125	590.796	21.145		127	1461.63	29.105		116	726.409	20.738
99	452.143	16.339		205	908.543	23.272		205	191.56	13.446		90	247.812	14.509		41	1042.33	35.73		205	2115.07	33.719		205	981.214	29.119		205	935.301	22.741				71	962.058	28.032		126	447.278	18.017		128	445.758	19.276		117	1166.69	28.523
100	304.064	13.638		206	806.986	30.708		206	707.557	24.997		91	311.057	16.527		42	661.947	25.295		206	1738.33	42.178		206	831.311	21.204		206	788.134	22.3				72	834.351	29.489		127	418.696	17.69		129	1655.93	41.447		118	1554.38	42.853
101	201.898	15.078		207	1250.01	33.914		207	423.561	17.091		92	761.68	27.109		43	790.87	27.394		207	1055.41	26.548		207	711.205	19.629		207	1304.43	29.286				73	758.335	20.839		128	344.2	17.995		130	586.235	25.968		119	831.007	26.261
102	279.131	19.245		208	735.531	25.3		208	125.882	8.823		93	345.721	17.483		44	621.811	22.232		208	1567.45	33.608		208	668.941	19.637		208	1120.78	27.402				74	390.114	16.875		129	633.669	23.412		131	758.639	24.212		120	651.305	20.96
103	432.987	17.142		209	896.989	26.969		209	1240.88	36.945		94	315.618	20.978		45	1352.17	29.16		209	1260.04	38.219		209	786.309	22.533		209	242.643	12.131				75	444.846	18.227		130	581.066	24.443		132	395.283	19.917		121	1050.85	29.566
104	434.507	18.818		210	702.996	19.445		210	1064.53	32.713		95	799.688	29.952		46	395.587	14.388		210	1206.53	29.305		210	128.011	11.592		210	1095.85	27.238				76	695.698	16.552		131	380.384	17.689		133	451.535	22.111		122	561.91	24.136
105	393.459	21.672		211	423.561	15.566		211	346.633	17.827		96	312.274	15.501		47	707.253	28.824		211	919.185	23.833		211	703.604	21.505		211	2223.92	35.092				77	810.026	20.75		132	593.229	25.941		134	356.363	16.803		123	1108.92	24.346
106	452.751	18.779		212	1061.49	23.818		212	1183.42	32.572		97	245.076	13.477		48	731.882	24.259		212	1204.4	27.904		212	945.031	28.493		212	1115.31	22.608				78	370.046	18.118		133	775.363	25.428		135	904.286	30.021		124	359.708	17.255
107	512.348	17.83		213	761.68	19.974		213	777.187	21.868		98	239.298	15.041		49	865.366	21.954		213	976.045	30.26		213	996.722	17.98		213	1248.49	29.913				79	781.748	22.859		134	625.764	26.709		136	671.981	26.583		125	1800.36	40.084
108	574.073	24.336		214	632.453	22.71		214	1575.05	42.115		99	847.73	30.761		50	598.702	21.7		214	1389.27	33.179		214	615.121	20.022		214	255.11	17.09				80	372.174	17.849		135	400.452	16.276		137	365.789	20.193		126	489.543	18.426
109	418.696	18.558		215	613.601	19.012		215	726.105	27.684		100	645.224	19.051		51	938.949	25.721		215	2831.75	46.498		215	520.557	21.308		215	794.823	23.228				81	258.758	14.449		136	370.35	16.787		138	451.839	19.715		127	547.923	18.436
110	524.51	23.909		216	668.332	26.09		216	1356.73	33.596		101	256.934	16.3		52	957.801	31.431		216	1813.13	43.897		216	824.925	21.602		216	455.792	17.21				82	599.614	21.365		137	283.388	17.89		139	718.199	22.871		128	540.93	15.927
111	339.943	14.456		217	1038.38	23.987		217	595.357	22.69		102	682.623	22.591		53	474.644	21.855		217	931.348	26.385		217	529.679	17.217		217	1183.11	23.46				83	890.907	21.308		138	540.322	25.754		140	357.275	18.918		129	368.83	16.228
112	289.773	18.335		218	506.875	14.238		218	604.783	20.056		103	336.903	20.07		54	517.517	20.341		218	228.048	13.785		218	657.386	21.117		218	840.433	20.188				84	539.713	15.337		139	547.011	16.988		141	560.39	23.358		130	217.71	11.028
113	189.736	10.79		219	270.921	12.08		219	878.441	26.17		104	539.105	20.94		55	665.9	23.72		219	884.218	24.827		219	820.364	25.242		219	1043.24	22.648				85	536.673	21.239		140	433.595	15.806		142	624.851	26.197		131	560.998	18.905
114	351.802	20.192		220	470.387	15.399		220	734.314	29.533		105	294.334	18.515		56	479.813	21.921		220	1168.52	32.85		220	315.01	11.317		220	458.832	24.499				86	738.571	26.034		141	811.851	26.4		143	652.217	26.81		132	486.198	15.402
115	360.316	20.126		221	713.942	20.645		221	2364.1	42.192		106	290.685	18.421		57	380.992	18.966		221	1257.91	27.764		221	624.547	24.262		221	905.806	29.19				87	215.277	11.799		142	572.552	25.223		144	591.708	20.029		133	755.599	21.577
116	169.668	12.223		222	898.509	22.718		222	1018.01	29.216		107	504.442	25.063		58	920.401	28.496		222	1299.27	26.844		222	326.869	14.537		222	988.208	25.829				88	256.022	10.617		143	508.091	19.022		145	195.817	11.916		134	401.06	15.748
117	197.946	11.483		223	566.167	19.502		223	595.661	21.92		108	314.706	12.69		59	229.264	14.802		223	683.84	22.872		223	528.463	17.922		223	560.694	19.851				89	574.377	17.247		144	433.291	18.936		146	852.899	30.96		135	367.005	17.803
118	248.724	12.833		224	1343.35	31.681		224	1358.86	29.563		109	509.307	21.112		60	252.981	17.705		224	1731.95	39.472		224	1045.07	23.4		224	975.133	25.859				90	386.161	17.082		145	374.911	16.226		147	806.986	26.287		136	100.341	10.027
119	200.986	12.702		225	1246.97	30.627		225	540.018	20.429		110	528.767	24.61		61	644.615	18.409		225	1614.58	36.832		225	1025.61	30.18		225	295.854	13.174				91	655.866	19.935		146	711.814	19.443		148	435.115	15.42		137	782.661	21.349
120	329.909	20.525		226	754.079	24.581		226	838.912	21.229		111	407.446	15.789		62	410.486	17.899		226	1116.52	33.405		226	547.619	16.677		226	462.481	17.867				92	361.836	19.046		147	802.121	19.972		149	456.096	22.314		138	637.622	23.14
121	496.84	19.398		227	984.863	27.435		227	863.542	28.074		112	373.39	19.022		63	787.83	27.904		227	895.468	24.465		227	324.132	12.028		227	1125.64	30.967				93	484.982	18.434		148	250.549	9.995		150	630.629	25.271		139	458.224	19.163
122	403.493	20.954		228	941.99	22.014		228	604.175	21.028		113	277.914	13.256		64	567.991	21.098		228	945.031	30.64		228	147.167	9.194		228	1198.92	26.085				94	452.447	17.014		149	440.893	16.766		151	732.49	29.429		140	762.288	22.88
123	441.501	13.725		229	503.226	18.164		229	746.781	27.433		114	193.385	14.337		65	556.741	20.507		229	529.071	20.413		229	201.898	15.287		229	1499.34	32.809				95	549.748	25.813		150	455.792	18.097		152	1278.89	37.158		141	810.634	23.179
124	371.87	19.772		230	737.659	25.365		230	1468.02	38.157		115	435.724	17.708		66	533.024	17.959		230	605.087	23.767		230	677.454	22.311		230	138.653	10.807				96	570.728	28.825		151	538.801	22.096		153	868.711	28.824		142	810.634	23.179
125	267.576	17.532		231	552.484	16.756		231	646.744	19.682		116	550.356	22.192		67	575.593	19.364		231	784.789	23.02		231	358.491	20.226		231	778.404	23.168				97	478.597	22.965		152	244.467	10.505		154	397.412	15.562		143	693.57	25.943
126	308.321	12.279		232	551.876	17.619		232	616.338	20.954		117	454.271	18.646		68	555.221	24.143		232	989.12	31.722		232	167.539	10.284		232	597.79	23.088				98	423.257	20.665		153	466.13	20.197		155	1573.84	38.671		144	2070.07	36.617
127	276.698	17.419		233	699.955	18.159		233	808.202	27.34		118	198.554	11.58		69	889.691	29.546		233	495.928	23.147		233	657.994	18.296		233	334.47	17.543				99	750.126	20.414		154	359.708	16.869		156	357.579	20.932		145	616.946	22.052
128	617.25	20.636		234	482.549	12.745		234	943.51	27.433		119	403.797	19.331		70	351.498	19.728		234	1151.79	31.179		234	163.282	10.12		234	314.706	15.44				100	552.18	21.441		155	310.753	12.349		157	532.72	24.315		146	911.28	32.612
129	223.487	12.916						235	1164.87	32.237		120	370.046	14.066		71	341.768	17.6		235	1455.55	36.889		235	436.636	13.49		235	1193.76	22.89				101	513.26	19.164		156	576.505	25.528		158	650.697	25.65		147	816.108	23.687
130	474.34	15.005						236	305.28	17.889		121	287.949	16.279		72	395.587	16.46						236	172.708	11.17		236	509.003	21.223				102	635.19	27.711		157	804.553	30.151		159	564.343	22.691		148	491.671	20.557
131	456.4	13.234						237	196.425	14.028		122	438.156	19.407		73	243.555	16.432		PN				237	382.208	17.686		237	659.819	20.163				103	380.992	17.094		158	505.05	18.282		160	799.384	24.968		149	1678.13	37.087
132	294.03	15.42						238	1025.61	33.857		123	193.081	13.202		74	325.044	17.765			CSA	Feret's diameter		238	145.343	11.58		238	174.837	13.234				104	472.515	18.83		159	467.042	20.665		161	294.03	16.458		150	1907.7	40.733
133	351.802	16.422						239	442.413	19.905		124	237.17	15.63		75	483.158	23.638		1	1238.45	35.838		239	87.874	9.196		239	474.036	17.779				105	397.716	20.37		160	586.539	20.496		162	486.198	22.373		151	1271.9	30.249
134	328.693	17.935						240	1934.15	38.332		125	626.676	25.542		76	799.688	25.789		2	1048.11	27.895		240	273.353	15.452		240	666.508	18.574				106	910.975	35.099		161	182.134	13.43		163	642.791	21.286		152	599.614	21.138
135	659.819	23.914						241	712.726	24.726		126	274.57	13.981		77	353.322	19.622		3	1429.1	29.437		241	309.537	14.297		241	460.657	22.705				107	496.232	20.26		162	1194.97	31.217		164	539.105	24.814		153	909.759	34.393
136	382.816	21.25						242	330.517	17.611		127	249.636	14.852		78	461.265	18.499		4	449.711	18.086		242	819.148	25.917		242	977.87	25.415				108	578.025	20.351		163	1270.08	31.361		165	609.344	17.725		154	1505.12	36.467
137	610.256	24.114						243	619.682	22.971		128	588.06	23.993		79	429.946	20.829		5	515.692	17.094		243	475.86	21.369		243	596.877	19.957				109	956.281	26.486		164	1213.21	21.475		166	822.189	30.785		155	631.237	21.187
138	647.656	27.05						244	1411.16	37.947		129	363.66	18.615		80	460.049	15.483		6	861.717	26.333		244	1012.84	26.552		244	478.597	17.722				110	540.93	19.683		165	1051.45	28.149		167	542.754	22.433		156	646.136	22.154
139	436.332	18.979						245	1338.18	33.856		130	471.907	22.597		81	130.443	10.214		7	1048.72	27.682		245	634.885	24.031		245	498.361	23.67				111	291.293	12.376		166	447.278	19.138		168	1468.93	40.705		157	638.23	25.945
140	422.953	16.347						246	870.535	31.269		131	328.997	14.888		82	1233.59	36.991		8	1319.03	23.593		246	858.676	30.523		246	457.92	15.678				112	570.728	19.307		167	1266.12	31.836		169	1800.67	39.197		158	663.772	22.057
141	496.232	19.497						247	1474.71	28.21		132	458.832	20.754		83	764.721	23.943		9	1432.44	32.28		247	261.799	14.314		247	286.124	14.843				113	554.613	23.929		168	504.442	22.065		170	825.838	23.666		159	1155.75	28.395
142	527.247	20.898						248	1005.84	24.151		133	512.652	22.251		84	515.692	20.231		10	1695.76	30.328		248	140.173	11.174		248	599.614	18.612				114	504.138	22.65		169	165.715	11.028		171	928.611	23.074		160	391.938	16.625
143	430.25	19.234						249	1032.6	24.634		134	694.178	27.644		85	567.079	19.088		11	1445.52	38.734		249	298.895	18.748		249	738.571	24.594				115	186.695	11.74		170	107.335	10.744		172	586.843	24.659		161	993.377	23.508
144	317.443	15.075						250	637.014	25.454		135	381.6	17.37		86	282.779	18.231		12	1457.99	35.816		250	914.32	27.545		250	547.619	15.507				116	245.38	13.559		171	195.817	11.75		173	961.146	31.058		162	712.726	24.938
145	399.54	18.462						251	760.16	29.558		136	264.84	12.202		87	386.161	20.96		13	1580.52	29.456		251	536.977	23.093		251	210.716	12.344				117	141.39	9.465		172	519.645	13.278		174	1085.81	35.238		163	383.729	20.664
146	185.783	13.354						252	899.725	22.324		137	469.171	19.46		88	1205.92	35.248		14	1402.34	29.137		252	834.96	25.873		252	487.414	21.517				118	293.726	13.068		173	657.994	21.66		175	481.333	19.198		164	640.359	19.206
147	508.699	20.327						253	830.094	23.164		138	597.486	27.052		89	435.115	20.098		15	915.841	23.048		253	364.269	15.391		253	467.042	16.805				119	669.245	20.859		174	857.156	23.816		176	704.82	29.008		165	459.441	23.831
148	447.582	20.229						254	596.573	20.896		139	315.314	16.399		90	328.389	18.907		16	1362.51	29.75		254	1382.58	30.7		254	394.979	16.041				120	356.059	17.067		175	560.694	20.131		177	198.25	14.819		166	577.721	23.568
149	623.635	19.196										140	240.515	14.396		91	408.054	19.227		17	714.55	22.914		255	577.417	21.59		255	716.375	21.188				121	896.684	19.754		176	198.25	13.923		178	580.458	25.269		167	457.312	18.23
150	413.223	18.022						PN				141	480.421	21.151		92	464.002	21.911		18	1298.35	36.651		256	705.428	26.533		256	336.599	12.023				122	801.208	20.704		177	170.884	12.844		179	611.777	25.65		168	624.547	22.826
151	309.537	17.243										142	428.73	21.455		93	509.915	19.583		19	1887.02	41.474		257	730.362	25.144		257	761.68	24.042				123	864.15	28.216		178	417.784	14.996		180	535.457	21.043		169	771.714	27.098
152	479.813	21.234		PN				1	500.793	19.261		143	430.25	19.484		94	843.473	27.875		20	909.759	28.926		258	923.746	31.8		258	851.683	22.422				124	216.798	12.874		179	642.183	23.262		181	917.665	29.153		170	567.383	25.553
153	263.623	10.989						2	271.529	16.159		144	578.33	21.029		95	223.791	12.427		21	124.666	11.307		259	416.568	15.95		259	711.205	15.44				125	226.224	12.943		180	981.518	31.205		182	993.985	27.269		171	879.961	31.729
154	289.469	14.614		1	595.965	22.976		3	336.903	15.452		145	384.945	14.449		96	599.614	23.875		22	1221.12	29.369		260	1449.17	33.74		260	306.192	15.121				126	485.59	24.61		181	970.572	21.068		183	574.985	25.688		172	816.108	28.535
155	597.79	20.927		2	514.78	21.312		4	242.339	16.036		146	224.095	12.184		97	1198.01	37.384		23	782.965	23.67		261	659.515	22.608		261	751.342	18.874				127	1092.2	34.702		182	816.108	25.509		184	928.003	29.68		173	425.081	18.923
156	546.403	20.192		3	222.879	14.326		5	590.188	21.494		147	603.567	19.398		98	1159.7	33.48		24	1486.57	38.626		262	422.345	14.337		262	566.167	19.549				128	589.884	23.961		183	629.412	22.478		185	366.093	18.708		174	595.661	27.012
157	535.761	21.817		4	464.002	19.443		6	1271.9	31.042		148	558.261	20.597		99	632.757	20.799		25	497.753	12.423		263	482.549	17.523		263	553.7	13.785				129	632.757	26.323		184	303.152	17.409		186	422.953	18.292		175	480.725	23.508
158	492.888	20.403		5	544.883	21.373		7	449.406	14.546		149	369.134	15.282		100	891.515	30.842		26	934.692	25.959		264	934.084	21.012		264	465.826	16.409				130	587.451	18.748		185	280.347	14.592		187	347.545	18.053		176	466.13	20.401
159	878.745	32.308		6	518.125	21.513		8	491.367	19.5		150	472.515	19.468		101	925.266	30.023		27	925.266	27.907		265	1168.52	35.51		265	1057.53	31.316				131	584.107	19.648		186	1212.61	36.017		188	322.004	17.762		177	866.278	26.601
160	534.24	21.004		7	508.091	17.186		9	1349.13	40.541		151	1108.92	28.858		102	690.225	23.56		28	1108.31	34.647		266	645.224	22.094		266	680.495	20.593				132	571.032	20.864		187	315.618	16.885		189	728.233	28.074		178	838.608	30.715
161	450.623	22.505		8	640.359	20.63		10	282.779	16.988		152	926.179	24.9		103	438.764	20.634		29	1073.04	25.7		267	364.573	14.985		267	372.478	15.517				133	641.575	15.44		188	157.505	11.919		190	525.118	21.596		179	320.179	15.85
162	369.438	16.256		9	524.51	22.608		11	851.379	30.42		153	548.531	17.917		104	869.015	24.453		30	1203.48	25.016		268	776.579	23.118		268	762.288	26.896				134	670.765	19.075		189	500.489	23.905		191	862.021	32.191		180	575.897	20.081
163	300.415	11.519		10	635.19	20.425		12	1171.86	32.286		154	775.971	20.548		105	306.192	12.588		31	2732.32	52.441		269	879.049	24.331		269	1047.5	33.637				135	566.471	21.877		190	526.335	18.613		192	421.737	16.544		181	794.215	24.794
164	543.362	23.638		11	283.388	11.744		13	441.805	19.424		155	850.467	23.148		106	1657.15	35.156		32	902.158	23.284		270	755.295	22.284		270	419.608	14.452				136	926.179	19.258		191	279.435	14.41		193	387.073	18.421		182	570.12	22.057
165	793.607	26.619		12	429.338	15.087		14	192.472	13.602		156	571.336	20.963		107	940.774	23.068		33	1181.29	38.932		271	930.436	24.015		271	537.889	15.751				137	653.433	17.974		192	217.102	9.425		194	563.43	20.065		183	773.843	30.456
166	687.489	19.434		13	473.123	19.37		15	625.459	25.759		157	1017.4	30.604		108	529.679	21.931		34	287.34	14.134		272	243.555	10.01		272	1064.53	26.819				138	664.988	21.505		193	262.407	15.298		195	494.408	16.908		184	603.567	23.947
167	594.445	19.167		14	490.759	12.943		16	381.904	17.055		158	547.011	18.219		109	1158.48	38.077		35	561.302	23.092		273	833.743	25.816		273	763.2	17.645				139	906.719	27.067		194	239.602	13.234		196	503.834	22.427		185	454.576	18.251
168	581.978	25.643		15	522.382	19.698		17	833.439	29.148		159	647.352	18.337		110	646.44	22.196		36	702.388	25.381		274	928.611	30.018		274	830.703	20.758				140	824.621	23.007		195	147.471	11.638		197	761.68	25.97		186	126.187	10.9
169	347.545	13.824		16	285.82	13.894		18	380.08	18.062		160	1545.56	32.697		111	721.544	25.974		37	247.508	14.453		275	704.82	20.825		275	760.16	25.365				141	969.052	21.625		196	265.448	14.54		198	682.015	23.308		187	896.684	25.073
170	511.131	22.607		17	515.388	16.766		19	241.123	15.333		161	594.141	22.505		112	949.288	28.689		38	296.158	16.726		276	734.314	21.447		276	534.24	14.706				142	683.232	19.74		197	596.269	23.275		199	1108.01	32.238		188	502.01	20.325
171	491.367	21.367		18	313.794	13.031		20	711.205	27.853		162	646.744	20.982		113	542.45	20.825		39	1044.46	33.054		277	750.126	26.999		277	933.78	22.688				143	848.338	26.156		198	626.98	22.548		200	1368.29	35.938		189	428.122	20.035
172	365.789	21.694		19	634.885	25.416		21	450.319	17.764		163	470.691	16.749		114	421.433	16.08		40	1607.59	37.362		278	1082.16	27.17		278	578.025	17.889				144	772.93	17.08		199	646.136	23.529		201	319.571	17.645		190	424.777	14.059
173	772.93	30.116		20	488.023	22.085		22	222.271	10.528		164	516.301	19.78		115	517.517	19.442		41	582.586	21.862		279	1216.86	31.73		279	968.444	21.417				145	532.72	16.892		200	548.227	20.231		202	524.206	19.395		191	928.611	24.426
174	523.294	18.275		21	576.505	25.35		23	347.849	18.423		165	519.949	20.213		116	813.371	28.546		42	1881.55	36.312		280	1412.98	32.294		280	770.802	22.432				146	497.753	19.815		201	1235.72	29.712		203	462.177	23.13		192	451.535	17.759
175	433.899	20.684		22	544.578	21.761		24	690.833	23.314		166	743.74	21.764		117	990.336	31.973		43	1108.31	31.758		281	761.68	28.171		281	682.319	22.788				147	581.066	23.557		202	647.96	20.92		204	890.603	29.255		193	192.777	13.249
176	634.581	21.446		23	522.382	17.952		25	344.504	12.67		167	859.893	25.366		118	763.504	24.814		44	643.703	21.192		282	369.134	19.259		282	1042.94	24.504				148	268.792	17.302		203	268.792	13.967		205	579.242	24.46		194	444.846	24.191
177	581.674	25.225		24	258.454	16.794		26	1215.95	26.024		168	526.639	16.349		119	920.706	27.28		45	679.887	21.149		283	620.594	23.336		283	588.364	16.409				149	571.944	20.329		204	565.863	18.689		206	383.121	21.171		195	550.052	17.173
178	565.559	25.365		25	539.105	18.197		27	207.372	13.68		169	365.485	13.622		120	1251.53	32.031		46	1012.53	26.693		284	942.294	24.093		284	385.249	14.214				150	223.791	11.651		205	1569.88	38.733		207	440.589	20.415		196	359.099	15.732
179	670.157	26.427		26	462.785	18.715		28	815.499	28.668		170	741.916	22.569		121	504.746	21.847		47	276.09	15.27		285	541.842	16.543		285	920.401	19.726				151	242.947	8.73		206	801.208	26.88		208	697.827	21.301		197	739.483	26.468
180	459.137	17.574		27	492.279	18.32		29	144.43	11.51		171	285.82	11.449		122	1005.84	31.044		48	1578.09	33.616		286	907.935	29.243		286	712.422	18.053				152	563.126	26.941		207	295.246	11.181		209	589.58	23.794		198	997.026	22.975
181	334.47	16.549		28	935.909	28.879		30	208.284	13.512		172	1124.43	23.474		123	680.495	20.562		49	792.086	28.705		287	565.559	20.444		287	578.938	18.214				153	615.729	23.508		208	375.519	20.682		210	171.188	13.781		199	292.814	14.316
182	377.343	15.888		29	549.748	23.007		31	169.972	12.096		173	435.724	19.185		124	923.442	32.068		50	886.65	27.294		288	817.628	22.537		288	1624.61	31.432				154	433.899	16.108		209	273.658	16.986		211	499.273	22.893		200	684.144	19.319
183	336.903	16.626		30	819.452	22.494		32	283.692	14.321		174	1800.06	35.719		125	1173.99	30.267		51	529.679	24.162		289	801.512	24.741		289	714.854	20.734				155	164.803	12.274		210	635.494	27.136		212	617.25	24.814		201	730.97	20.142
184	675.63	27.436		31	245.38	14.652		33	81.185	7.774		175	469.475	15.103		126	647.352	20.926		52	964.187	28.122		290	529.375	23.422		290	910.367	29.777				156	113.416	8.135		211	394.371	20.218		213	650.393	27.28		202	934.692	27.507
185	530.287	21.967		32	2297.2	35.744		34	557.045	17.95		176	922.834	21.304		127	587.756	25.472		53	847.73	26.257		291	1199.53	35.738		291	637.926	15.173				157	358.795	19.121		212	1117.13	32.496		214	694.178	26.554		203	423.865	17.854
186	618.466	24.3		33	923.442	24.747		35	1027.74	30.539		177	602.655	21.505		128	994.593	27.216		54	1093.11	27.797		292	320.483	16.195		292	276.394	14.827				158	385.249	20.184		213	230.176	13.191		215	721.544	25.87		204	730.362	27.571
187	425.081	17.038		34	638.534	21.505		36	415.351	15.735		178	164.499	13.234		129	669.549	23.894		55	779.316	20.094		293	1011.32	31.419		293	238.386	9.078				159	298.287	14.332		214	333.558	14.405		216	516.301	20.631		205	667.116	28.52
188	390.418	18.431		35	477.076	15.381		37	478.901	24.05		179	401.06	21.647		130	803.641	29.575		56	1864.82	44.114		294	1258.52	32.727		294	627.892	23.602				160	325.348	17.961		215	289.165	12.959		217	694.786	21.613		206	158.113	10.469
189	479.205	21.125		36	543.362	14.691		38	166.931	11.721		180	719.719	26.514		131	1202.57	34.004		57	881.177	21.279		295	516.605	21.042		295	422.953	15.885				161	512.044	18.107		216	648.264	24.846		218	192.777	10.023		207	125.274	8.314
190	395.891	20.391		37	369.742	16.495		39	330.822	14.76		181	568.6	19.598		132	930.436	31.578		58	435.42	16.822		296	574.377	21.315		296	580.154	20.689				162	933.172	29.762		217	585.323	22.121		219	775.059	29.438		208	588.668	20.223
191	685.056	29.777		38	631.237	25.719		40	626.372	22.789		182	509.611	18.258		133	1009.19	25.918		59	1006.15	21.661		297	1005.24	26.869		297	547.315	21.742				163	487.11	19.3		218	1297.14	39.438		220	545.491	19.495		209	323.524	16.384
192	396.499	19.599		39	858.068	29.711		41	133.18	12.085		183	407.446	14.218		134	941.078	27.894		60	1023.78	27.02		298	855.332	20.725		298	286.732	16.065				164	727.017	21.505		219	437.548	19.014		221	749.822	29.221		210	321.091	18.862
193	450.623	17.109		40	894.252	25.093		42	123.754	7.245		184	176.053	9.926		135	1016.79	30.273		61	1443.39	36.157		299	147.775	11.838		299	519.341	24.408				165	227.744	12.421		220	646.44	27.64		222	853.507	29.128		211	152.032	11.04
194	613.905	25.231		41	675.63	28.122		43	235.041	12.97		185	779.316	23.637		136	1204.09	25.404		62	1485.35	26.468		300	846.514	25.597		300	512.652	24.541				166	499.881	17.012		221	962.058	31.198		223	974.525	25.754		212	410.486	17.47
195	963.579	31.966		42	432.379	19.851		44	297.679	14.029		186	325.044	17.077		137	761.984	30.07		63	945.031	29.246		301	622.419	21.302		301	542.754	22.519				167	697.827	24.732		222	290.685	18.416		224	531.2	21.958		213	349.065	16.156
196	899.421	21.74		43	521.47	22.781		45	267.576	14.6		187	106.118	9.587		138	969.66	35.385		64	1097.97	26.36		302	183.655	12.884		302	78.448	7.651				168	647.656	24.221		223	498.361	20.954		225	522.078	15.85		214	714.854	20.237
197	530.896	23.189		44	301.023	19.3		46	246.9	16.586		188	206.155	13.58		139	411.703	20.954		65	927.091	21.973		303	788.134	27.375		303	603.263	20.775				169	441.501	23.714		224	433.291	16.454		226	615.121	14.68		215	554.004	19.112
198	424.169	23.846		45	590.796	20.932		47	143.214	9.505		189	362.444	12.604		140	473.123	17.532		66	1251.83	27.866		304	974.525	28.138		304	867.798	23.615				170	176.053	10.589		225	856.244	31.332		227	1082.47	24.996		216	755.599	26.482
199	518.125	20.744		46	813.371	28.62		48	293.422	12.558		190	637.318	17.958		141	635.798	21.865		67	863.846	18.456		305	272.137	12.783		305	300.415	14.096				171	713.638	22.629		226	1510.89	31.886		228	274.266	12.849		217	910.063	32.094
200	338.119	15.386		47	682.623	21.391		49	121.93	10.301		191	455.488	18.373		142	810.026	25.708		68	823.405	21.473		306	83.922	9.362		306	656.474	22.903				172	908.847	22.643		227	646.744	23.155		229	1355.52	36.916		218	477.684	19.391
201	550.356	23.395		48	630.02	22.189		50	647.96	23.813		192	885.13	26.805		143	784.485	26.544		69	993.985	32.21		307	368.525	12.704		307	883.61	26.615				173	495.016	14.198		228	443.325	22.383		230	578.938	20.451		219	677.758	21.618
202	739.483	28.406		49	695.09	21.862		51	1168.82	32.201		193	362.444	16.753		144	926.483	32.804		70	1667.49	34.943		308	724.888	23.979		308	543.666	22.331				174	1090.68	27.088		229	317.443	17.525		231	218.014	12.017		220	181.222	13.967
203	397.107	20.398		50	111.896	9.926		52	798.168	30.052		194	674.414	25.98		145	855.332	32.101		71	864.15	22.127		309	235.345	12.802		309	311.97	17.952				175	328.693	16.775		230	797.256	25.215		232	1282.85	38.088		221	596.573	19.785
204	577.113	21.789		51	208.892	13.997		53	545.491	23.897		195	757.727	31.534		146	652.825	25.341		72	933.172	21.075		310	570.12	20.954		310	754.079	22.897				176	575.897	20.403		231	619.074	28.072		233	436.636	15.917		222	159.329	13.963
205	718.199	20.316		52	898.205	23.16		54	802.425	24.563		196	535.457	19.912		147	640.663	22.603		73	1054.8	31.195		311	383.729	15.746		311	1216.26	35.544				177	613.905	23.042		232	639.446	23.536		234	750.43	25.593		223	494.712	17.373
206	1295.01	35.752		53	555.829	18.759		55	625.459	22.224		197	290.077	16.324		148	591.708	22.904		74	1017.09	21.76		312	1209.57	35.439		312	481.333	21.449				178	765.025	23.508		233	342.68	19.45		235	456.4	19.999		224	271.833	16.063
207	581.978	23.7		54	592.925	19.933		56	745.565	19.712		198	547.315	21.505		149	327.173	16.968		75	1285.58	30.059		313	699.955	22.938		313	1266.73	29.504				179	386.161	22.502		234	238.082	17.177		236	601.742	15.229		225	366.397	16.348
208	529.983	16.847		55	799.992	24.823		57	779.924	23.885		199	662.859	19.389		150	523.902	21.384		76	189.128	11.504		314	674.718	19.675		314	356.059	15.131				180	431.771	16.632		235	412.919	20.243		237	1149.97	33.096		226	322.308	15.965
209	892.428	27.826		56	1073.35	29.055		58	621.203	20.112		200	561.302	24.439		151	494.712	21.525		77	1211.09	27.035		315	604.479	22.748		315	894.86	17.208				181	338.119	15.881		236	363.66	20.467		238	701.171	22.416		227	333.862	13.882
210	405.621	18.565		57	820.973	28.267		59	661.339	28.439		201	705.732	27.144		152	398.324	17.287		78	831.919	22.416		316	1194.67	33.071		316	1128.38	26.565				182	260.583	15.074		237	342.68	16.811		239	753.166	28.865		228	492.888	24.876
211	444.846	15.439		58	578.938	22.189		60	1025.91	32.644		202	892.732	31.875		153	878.441	21.156		79	914.928	23.711		317	1014.05	27.362		317	1453.73	33.68				183	284.604	15.367		238	334.166	16.308		240	666.812	23.431		229	216.798	13.277
212	419.608	16.63		59	675.63	25.626		61	565.863	21.252		203	528.463	22.19		154	972.7	25.724		80	73.583	5.819		318	366.397	17.764		318	594.141	25.816				184	412.615	13.922		239	379.472	15.824		241	814.587	25.887		230	937.733	30.724
213	691.745	27.889		60	111.896	10.528		62	265.752	15.489		204	428.73	17.271		155	453.359	15.991		81	232.913	12.841		319	578.938	13.811		319	1036.25	31.069				185	599.31	21.492		240	548.227	24.502		242	717.895	19.851		231	608.128	19.97
214	333.254	17.609		61	110.679	9.827		63	232.913	15.632		205	471.603	18.748		156	582.282	23.133		82	227.44	12.498		320	560.086	24.388		320	657.69	25.285				186	521.774	20.375		241	360.924	20.41		243	1035.95	32.198		232	699.955	25.516
215	121.017	11.749		62	916.145	28.491		64	237.778	14.051		206	883.306	23.549		157	450.319	21.124		83	1539.48	32.937		321	505.354	22.294		321	138.045	10.27				187	481.333	19.741		242	449.406	20.641		244	768.674	28.203		233	376.735	15.334
216	107.03	7.434		63	681.103	27.724		65	233.825	16.588		207	586.235	24.627		158	942.902	24.814		84	155.681	9.588		322	1956.04	45.504		322	325.957	12.858				188	187.911	12.561		243	794.215	24.871		245	759.248	30.069		234	729.449	28.478
217	130.443	9.066		64	101.253	8.81		66	596.269	18.354		208	569.208	23.871		159	303.152	15.553		85	372.478	12.171		323	631.845	18.855		323	872.055	22.21				189	379.472	14.374		244	270.009	14.655		246	429.642	19.275		235	436.028	20.817
218	165.411	11.247		65	326.261	20.084		67	529.375	16.77		209	407.142	14.555		160	533.024	18.638		86	298.591	13.212		324	1872.43	40.771		324	937.125	33.713				190	397.412	18.019		245	258.758	16.105		247	830.094	24.419		236	479.509	21.456
219	428.73	17.702		66	1219.6	25.899		68	559.782	19.931		210	510.827	15.303		161	574.377	25.281		87	173.925	12.974		325	743.132	21.026		325	1035.03	30.776				191	468.258	22.392		246	586.539	15.844		248	544.578	23.376		237	410.79	19.877
220	280.651	13.337		67	1297.44	32.431		69	324.132	11.711		211	585.019	17.346		162	801.208	25.662		88	224.703	15.352		326	1093.11	27.02		326	1549.81	26.488				192	358.795	19.606		247	197.033	12.799		249	488.935	22.057		238	446.67	15.81
221	225.007	12.031		68	1549.51	37.745		70	571.64	22.08		212	274.874	16.905		163	357.579	14.514		89	214.669	12.757		327	413.223	17.678		327	716.983	22.005				193	476.468	17.872		248	331.126	17.222		250	336.295	19.003		239	355.451	17.477
222	358.187	19.245		69	1413.59	34.982		71	836.48	23.945		213	287.644	16.586		164	535.457	22.779		90	750.43	22.768		328	519.037	23.007		328	904.894	23.231				194	109.463	6.761		249	176.965	11.165		251	782.356	30.012		240	123.146	10.568
223	395.283	19.195		70	1046.89	28.299		72	221.967	11.818		214	586.843	20.193		165	531.2	16.825		91	583.499	12.131		329	495.016	17.104		329	1175.21	23.73				195	335.687	19.639		250	214.365	13.945		252	472.211	22.224		241	423.561	20.061
224	530.896	21.884		71	969.66	25.649		73	420.216	16.504		215	398.02	18.748		166	842.561	24.429		92	210.716	8.271		330	974.829	29.458		330	470.995	16.549				196	380.08	18.748		251	340.856	19.625		253	659.515	24.958		242	573.16	25.812
225	218.318	12.685		72	1328.76	28.674		74	581.066	19.319		216	315.922	13.722		167	590.796	20.294		93	133.484	6.789		331	862.933	17.323		331	1037.77	26.468				197	417.48	19.32		252	319.571	19.761		254	396.803	21.21		243	273.353	14.668
226	285.516	14.758		73	884.522	25.748		75	461.569	19.579		217	237.17	11.569		168	801.208	23.885		94	186.087	12.36		332	1668.7	34.071		332	1328.15	32.321				198	118.889	10.079		253	419	18.038		255	591.708	27.018		244	509.307	16.87
227	483.462	18.133		74	851.987	31.296		76	302.544	13.647		218	353.93	18.765		169	600.526	21.847		95	498.057	17.362		333	322.916	12.312		333	526.639	23.301				199	250.549	14.886		254	203.723	13.69		256	501.705	19.533		245	436.636	15.018
228	527.247	20.098		75	843.473	29.609		77	562.822	20.492		219	376.431	16.464		170	654.954	24.127		96	1293.49	26.86		334	1084.9	24.369		334	699.955	20.249				200	243.859	15.808		255	208.284	11.986		257	657.994	21.729		246	273.658	14.813
229	504.442	20.58		76	880.265	34.093		78	538.801	22.248		220	295.55	14.443		171	546.099	20.95		97	667.724	20.403		335	1063.62	24.903		335	474.948	18.977				201	149.599	13.072		256	170.276	10.621		258	591.404	22.057		247	440.589	20.11
230	570.728	23.388		77	567.383	22.562		79	951.416	27.281		221	297.679	16.801		172	402.277	20.809		98	206.763	10.408						336	649.785	15.046				202	546.707	22.057		257	97.909	10.63		259	487.11	23.597		248	557.957	13.931
231	524.51	18.844		78	742.524	27.643		80	520.557	18.236		222	385.857	16.553		173	593.533	23.885		99	201.594	14.682		PN				337	1276.76	33.032				203	126.187	10.913		258	265.752	13.653		260	911.584	32.882		249	758.944	19.324
232	252.677	11.894		79	813.371	29.191		81	387.986	15.178		223	628.5	23.401		174	458.528	19.397		100	84.226	9.213			CSA	Feret's diameter		338	786.613	27.109				204	416.263	18.459		259	597.182	25.156		261	581.978	25.032		250	446.062	17.442
233	715.158	24.885		80	460.657	20.184		82	271.225	18.204		224	740.092	24.366		175	655.258	27.448		101	252.069	12.311		1	2089.53	43.559		339	1433.36	34.095				205	855.332	30.647		260	519.341	24.568		262	830.399	28.933		251	550.052	22.974
234	540.626	24.249		81	1027.13	30.904		83	709.077	22.802		225	337.511	12.588		176	637.014	24.778		102	559.174	20.465		2	1561.67	32.916		340	124.97	11.641				206	136.525	11.295		261	237.474	9.86		263	690.529	22.553		252	1007.67	27.883
235	719.111	26.854		82	595.661	23.139		84	285.516	10.297		226	495.624	23.561		177	161.154	11.249		103	525.727	14.124		3	624.547	20.685		341	792.391	19.504				207	121.017	8.708		262	786.309	23.965		264	711.205	25.884		253	548.227	21.505
236	839.52	24.33		83	484.982	17.345		85	220.75	10.531		227	470.691	19.749		178	1053.28	36.52		104	150.816	9.016		4	320.483	11.571		342	451.231	17.42				208	324.74	15.217		263	593.533	15.878		265	870.535	21.972		254	640.359	23.653
237	762.592	25.193		84	503.834	16.445		86	452.447	14.555		228	253.893	15.985		179	598.094	20.7		105	461.265	22.956		5	221.359	14.779		343	741.612	26.714				209	323.22	15.515		264	497.449	20.746		266	607.52	22.199		255	541.234	22.154
238	622.723	18.611		85	823.709	25.165		87	623.635	24.212		229	382.816	19.356		180	556.741	22.166		106	398.932	19.83		6	827.054	25.325		344	1035.64	25.809				210	467.65	18.803		265	320.179	16.889		267	584.411	23.142		256	550.66	19.382
239	251.461	14.827		86	972.092	29.26		88	218.926	12.676		230	128.619	11.426		181	639.142	25.365		107	263.319	16.841		7	590.796	17.242		345	1631.3	23.769				211	425.689	16.387		266	544.883	21.213		268	417.48	18.057		257	722.152	20.991
240	355.451	16.607		87	668.637	19.089		89	246.9	16.742		231	249.332	11.023		182	683.232	21.19		108	311.666	17.243		8	718.807	20.492		346	726.105	23.354				212	530.592	19.124		267	325.957	19.064		269	901.854	28.674		258	437.548	15.883
241	252.677	11.037		88	679.279	26.536		90	1549.81	36.162		232	353.018	16.666		183	744.044	30.537		109	200.986	14.025		9	1118.35	30.402		347	1147.84	31.928				213	464.914	15.15		268	401.668	16.48		270	391.634	14.427		259	1094.02	29.983
242	477.38	15.943		89	600.526	22.614		91	687.184	21.784		233	303.152	17.901		184	449.102	24.999		110	246.9	14.557		10	466.13	17.854		348	771.106	18.641				214	237.17	8.823		269	373.695	21.332		271	718.807	25.862		260	435.115	14.635
243	248.724	13.144		90	681.711	19.991		92	1951.18	40.291		234	490.455	22.748		185	426.298	16.974		111	318.355	15.397		11	1059.06	27.723		349	1107.4	32.268				215	571.64	20.407		270	712.422	20.275		272	495.624	22.276		261	1000.98	25.312
244	409.27	17.109		91	967.227	22.351		93	761.072	29.071		235	878.745	24.514		186	210.108	16.044		112	1291.66	36.41		12	738.875	27.39		350	1454.34	31.482				216	1093.11	24.741		271	417.48	20.435		273	405.317	16.519		262	411.398	15.957
245	95.476	10.771		92	709.989	24.042		94	228.048	13.629		236	789.046	28.249		187	431.771	20.954		113	755.599	18.246		13	447.278	22.336		351	1213.82	31.195				217	313.49	15.156		272	562.822	22.851		274	706.949	31.13		263	922.53	25.369
246	360.62	14.625		93	527.247	18.128		95	557.653	19.604		237	344.808	16.58		188	599.918	26.047		114	397.107	22.349		14	829.486	31.086		352	586.539	18.59				218	595.661	22.282		273	419.912	18.576		275	460.353	17.718		264	722.152	20.806
247	144.734	9.965		94	406.533	17.455		96	1125.64	33.92		238	455.488	17.099		189	481.637	23.795		115	928.003	22.305		15	176.053	11.528		353	1332.71	35.423				219	585.323	17.893		274	433.291	18.07		276	408.966	18.903		265	471.299	20.139
248	415.959	17.786		95	1103.45	31.329		97	405.013	20.7		239	576.505	26.138		190	851.379	26.17		116	1417.24	36.742		16	205.547	14.613		354	761.68	22.893				220	268.184	12.87		275	380.688	18.263		277	768.37	25.429		266	707.253	28.625
249	232.305	11.785		96	730.057	17.248		98	632.453	24.377		240	648.264	22.538		191	255.718	11.69		117	1608.19	43.046		17	122.842	11.124		355	227.744	16.927				221	266.968	12.768		276	229.264	14.806		278	350.282	18.251		267	557.349	22.335
250	249.636	13.96		97	242.643	8.459		99	1654.41	27.259		241	870.231	29.036		192	130.747	10.949		118	779.924	23.624		18	705.428	28.391		356	717.591	29.083				222	289.165	15.05		277	231.089	14.144		279	546.707	15.517		268	473.428	19.339
251	279.131	15.44		98	683.536	26.119		100	336.295	13.491		242	378.864	17.921		193	521.47	22.249		119	286.428	15.232		19	91.523	8.552		357	716.679	23.019				223	640.967	22.657		278	146.559	11.954		280	394.675	23.432		269	1414.2	34.815
252	281.259	12.35		99	272.441	11.028		101	1031.38	26.252		243	821.277	22.588		194	692.962	26.301		120	313.49	15.612		20	2526.16	40.93		358	1024.69	23.407				224	193.081	9.83		279	592.621	21.657		281	498.057	21.005		270	641.879	21.913
253	430.859	16.449		100	835.264	22.936		102	1121.69	26.772		244	608.128	20.516		195	488.631	22.351		121	341.768	17.46		21	363.356	17.059		359	794.519	23.711				225	886.346	24.533		280	287.949	16.438		282	376.735	15.316		271	426.906	17.645
254	451.839	17.955		101	682.928	20.875		103	1900.7	37.848		245	603.871	22.95		196	254.197	13.259		122	280.955	14.121		22	1111.66	33.405		360	827.662	23.833				226	240.515	14.916		281	267.272	18.62		283	359.099	14.412		272	370.958	14.957
255	787.526	26.156		102	510.523	18.018		104	380.384	12.865		246	437.852	18.356		197	521.774	21.279		123	169.972	13.868		23	234.129	16.232		361	659.515	19.424				227	695.09	19.3		282	504.442	17.157		284	397.107	18.047		273	443.325	21.879
256	535.457	19.444		103	915.841	26.671		105	667.116	27.88		247	567.991	23.785		198	1255.78	39.944		124	577.417	20.188		24	538.497	20.403		362	852.291	29.35				228	294.03	14.45		283	354.234	18.565		285	340.856	17.314		274	382.512	18.3
257	598.094	25.095		104	726.409	27.903		106	809.722	26.43		248	570.424	17.095		199	179.702	13.647		125	743.74	24.732		25	789.046	24.797		363	755.599	26.384				229	594.445	19.753		284	721.848	21.437		286	353.626	13.668		275	225.615	10.77
258	619.682	21.166		105	1066.66	26.633		107	504.138	21.795		249	683.232	26.381		200	476.164	23.597		126	776.275	24.139		26	437.548	19.291		364	562.822	25.365				230	412.919	18.316		285	300.415	17.659		287	453.967	21.896		276	196.425	11.541
259	558.565	25.13		106	801.512	20.561		108	1742.29	38.07		250	641.271	20.448		201	710.293	22.528		127	83.922	7.093		27	68.11	7.492		365	830.703	27.037				231	529.679	20.266		286	294.03	10.185		288	674.414	26.86		277	696.61	24.331
260	409.574	22.095		107	232.609	9.237		109	1160.92	34.188		251	566.775	23.277		202	854.724	28.925		128	1097.97	27.716		28	1664.14	43.688		366	638.838	23.585				232	168.147	13.605		287	900.029	22.849		289	718.503	22.667		278	778.1	18.313
261	337.511	17.608		108	923.138	21.62		110	678.367	22.938		252	543.666	20.954		203	481.637	21.677		129	604.175	23.785		29	610.864	24.792		367	141.086	8.823				233	817.628	27.639		288	382.512	19.363		290	580.154	22.057		279	620.29	23.418
262	308.625	13.892		109	309.537	8.883		111	719.415	23.66		253	366.397	17.376		204	714.55	25.337		130	796.343	19.362		30	753.166	26.823		368	170.884	9.588				234	879.049	21.802		289	575.289	20.179		291	348.457	17.385		280	685.968	22.222
263	190.952	13.202		110	1004.02	28.901		112	1101.62	33.426		254	697.219	22.607		205	360.316	14.45		131	2515.52	43.104		31	187.303	10.764		369	743.74	27.206				235	459.745	22.494		290	557.045	24.907		292	436.94	16.801		281	1076.99	29.343
264	332.95	15.874		111	624.243	25.691		113	626.676	24.72		255	293.422	16.186		206	531.504	20.052		132	205.243	12.664		32	1597.86	28.98		370	1190.11	29.844				236	639.75	26.825		291	359.099	14.877		293	295.854	11.234		282	532.112	20.022
265	277.306	15.196		112	888.779	29.391		114	163.282	12.388		256	701.78	21.454		207	510.219	21.957		133	1061.49	25.856		33	227.44	16.77		371	1111.35	31.982				237	599.614	18.169		292	500.185	22.496		294	1073.35	34.879		283	366.093	20.68
266	220.142	13.586		113	570.12	20.599		115	332.646	19.455		257	853.507	23.486		208	637.318	23.847		134	1253.05	31.595		34	1218.08	30.285								238	744.653	23.341		293	269.401	16.302		295	445.15	21.293		284	1160.31	24.328
267	117.673	8.101		114	734.922	26.102		116	611.168	27.373		258	1149.97	26.177		209	233.521	12.818		135	488.935	16.789		35	903.982	29.274		PN						239	486.502	14.779		294	122.234	10.911		296	222.879	12.8		285	483.462	22.943
268	161.458	9.752		115	766.849	23.507		117	930.132	27.756		259	497.753	19.3		210	704.516	25.116		136	235.345	15.011		36	835.264	25.365			CSA	Feret's diameter				240	315.618	14.404		295	265.448	15.903		297	1762.96	23.908		286	356.363	17.436
269	204.939	15.075		116	991.248	26.152		118	413.223	15.531		260	176.053	8.553		211	495.32	23.16		137	1146.02	26.631		37	986.383	21.172		1	763.504	25.396				241	191.256	12.704		296	949.896	26.683		298	878.441	24.929		287	341.464	17.976
270	185.479	10.372		117	808.202	22.86		119	585.627	21.036		261	584.107	19.861		212	347.545	19.299		138	1268.56	25.326		38	798.168	22.55		2	905.502	23.941				242	290.077	14.452		297	460.961	22.961		299	568.295	14.852		288	862.325	19.237
271	257.542	15.737		118	790.87	26.468		120	890.907	30.496		262	804.857	21.192		213	284.908	15.862		139	665.596	18.206		39	346.329	12.269		3	482.245	15.958				243	822.189	32.556		298	939.253	29.837		300	791.478	21.192		289	753.47	21.165
272	406.533	21.745		119	618.77	21.505		121	648.264	23.951		263	372.782	17.355		214	571.336	20.815		140	1119.26	32.459		40	1108.62	29.57		4	893.34	29.682				244	445.15	20.554		299	653.129	20.334		301	585.019	23.391		290	873.88	26.294
273	351.194	20.756		120	658.906	23.332		122	792.999	23.711		264	731.882	23.16		215	838.304	27.001		141	869.927	29.657		41	1217.17	27.825		5	529.983	19.893				245	523.598	20.699		300	703.3	27.018		302	1006.15	28.564		291	821.885	26.653
274	280.347	15.089		121	332.95	10.848		123	599.006	22.063		265	524.206	20.431		216	782.052	24.252		142	1232.37	27.078		42	649.785	26.117		6	595.053	26.078				246	602.959	23.902		301	467.042	21.934		303	1617.32	31.089		292	854.724	24.024
275	512.348	17.958		122	350.282	13.629		124	828.574	25.584		266	605.695	16.14		217	624.243	16.023		143	983.647	19.799		43	702.084	26.347		7	699.043	23.723				247	520.253	17.215		302	587.756	18.468		304	1284.67	30.309		293	320.179	18.232
276	333.254	15.319		123	335.078	17.645		125	1254.87	30.728		267	245.076	9.009		218	425.081	17.825		144	761.68	19.432		44	270.921	12.756		8	878.745	31.555				248	624.243	25.501		303	307.105	16.862		305	540.93	21.509		294	635.798	24.175
277	235.954	15.986		124	542.45	20.117		126	435.724	15.146		268	553.7	20.869		219	547.315	23.743		145	960.234	24.394		45	1006.76	31.071		9	563.126	18.738				249	509.003	19.866		304	193.385	15.16		306	777.187	24.493		295	360.924	15.44
278	437.244	19.362		125	573.16	19.898		127	984.559	31.742		269	831.311	25.313		220	570.424	22.398		146	878.745	28.119		46	792.391	30.407		10	667.42	23.139				250	474.036	18.344		305	202.811	11.651		307	642.487	26.051		296	694.482	25.099
279	418.696	17.817		126	916.449	24.245		128	1559.85	33.768		270	622.419	19.854		221	506.266	13.433		147	892.124	19.585		47	1471.97	44.06		11	419.912	17.715				251	298.287	14.592		306	270.617	11.94		308	1644.38	35.509		297	214.669	16.014
280	138.349	9.314		127	607.216	24.64		129	2238.21	35.044		271	556.437	22.964		222	654.65	23.241		148	473.123	17.094		48	484.07	20.275		12	1232.37	30.2				252	247.508	11.356		307	406.229	18.532		309	902.158	24.252		298	717.287	23.089
281	122.842	10.35		128	1065.44	28.228		130	1184.33	23.174		272	683.84	20.954		223	1124.12	28.916		149	231.393	13.211		49	280.955	14.068		13	906.415	24.664				253	790.566	26.214		308	352.106	18.763		310	899.421	26.736		299	679.583	25.424
282	289.469	14.084		129	318.355	13.048		131	904.286	23.838		273	586.843	19.549		224	214.365	13.589		150	832.223	21.397		50	480.117	19.337		14	823.101	17.885				254	528.767	23.391		309	282.171	13.735		311	1009.8	24.136		300	683.84	27.627
283	447.582	21.98		130	344.504	12.683		132	1075.47	31.666		274	619.378	21.79		225	374.607	17.791		151	955.065	25.914		51	285.212	15.157		15	674.718	19.693				255	418.392	20.089		310	296.462	17.546		312	900.029	24.338		301	678.975	23.099
284	485.894	21.259		131	568.904	18.474		133	1218.69	27.025		275	352.106	17.506		226	598.398	20.218		152	369.438	18.889		52	1022.26	21.188		16	486.806	23.388				256	594.141	22.859		311	877.528	27.017		313	526.335	22.931		302	401.06	13.694
285	652.521	21.006		132	979.694	33.637		134	724.888	26.801		276	532.112	20.187		227	744.348	21.262		153	193.385	13.368		53	256.326	17.766		17	389.81	17.657				257	462.785	24.262		312	328.389	16.505		314	412.007	20.872		303	471.907	17.156
286	759.856	22.57		133	830.399	25.437		135	656.778	22.573		277	456.4	16.611		228	704.212	19.281		154	510.523	20.702		54	484.678	24.861		18	532.112	22.015				258	363.66	11.436		313	365.789	19.988		315	400.452	21.621		304	878.137	26.446
287	115.24	7.872		134	1056.62	27.982		136	1045.98	34.081		278	331.126	12.84		229	948.983	29.858		155	199.466	11.592		55	1024.39	20.496		19	477.684	20.954				259	435.42	20.73		314	693.266	21.324		316	521.166	22.357		305	2263.15	39.151
288	180.918	13.375		135	939.557	28.624		137	202.507	14.086		279	689.009	21.492		230	467.65	22.133		156	1037.77	35.743		56	657.386	26.494		20	875.096	26.699				260	513.564	20.853		315	334.47	15.433		317	1218.99	30.92		306	581.978	20.086
289	146.559	10.333		136	700.867	20.678		138	328.693	18.692		280	824.013	26.726		231	644.615	21.723		157	892.124	27.454		57	346.937	16.509		21	517.213	17.444				261	479.509	21.507		316	349.978	17.832		318	299.199	13.529		307	1658.97	28.21
290	211.933	10.587		137	1292.58	26.598		139	882.393	30.625		281	364.573	16.74		232	643.399	17.045		158	883.306	30.703		58	228.048	8.823		22	394.067	16.843				262	196.425	11.723		317	732.794	27.394		319	934.388	28.198		308	649.481	27.491
291	154.16	8.884		138	1235.41	25.767		140	893.948	29.131		282	932.868	24.795		233	720.023	29.452		159	153.248	12.483		59	1129.6	32.94		23	251.461	12.706				263	202.203	10.989		318	439.98	19.842		320	855.636	31.208		309	305.28	17.131
292	158.417	10.481		139	768.978	20.954		141	735.531	19.768		283	722.456	21.717		234	365.181	13.195		160	1226.29	30.159		60	894.86	27.755		24	820.973	22.41				264	189.128	11.404		319	327.173	20.348		321	1605.76	32.32		310	854.724	26.956
293	158.721	12.597		140	556.741	17.423		142	828.878	27.401		284	441.805	19.434		235	339.335	15.676		161	1119.56	27.02		61	228.352	11.521		25	540.93	21.793								320	222.879	14.233		322	1025.91	24.472		311	795.127	29.813
294	183.655	11.005		141	380.688	20.525		143	297.375	15.045		285	242.339	9.417		236	1365.55	23.905		162	612.993	18.658		62	79.969	7.168		26	987.296	29.185								321	327.173	14.905		323	743.436	25.637		312	612.689	21.209
295	157.505	9.942		142	477.076	14.624		144	462.481	21.489		286	301.935	13.553		237	437.244	13.785		163	194.297	10.392		63	593.229	22.305		27	703.3	26.863								322	275.178	15.725		324	1142.06	26.53		313	424.473	19.612
296	184.263	14.979		143	1080.95	26.14		145	850.163	24.875		287	498.361	15.688		238	663.467	19.918		164	225.615	16.05		64	180.31	10.309		28	279.739	14.833								323	543.362	22.626		325	937.733	30.047		314	325.652	13.592
297	383.729	18.772		144	1181.29	27.137		146	657.69	23.547		288	311.361	12.876		239	638.838	19.54		165	1031.99	31.528		65	1674.18	34.533		29	777.187	15.822								324	225.007	16.365		326	868.407	30.529		315	246.292	12.102
298	273.658	14.073		145	1115.61	19.234		147	936.821	28.774		289	461.873	20.246		240	651.001	20.403		166	1324.81	35.474		66	399.236	18.638		30	956.585	23.962								325	579.546	24.137		327	561.606	22.325		316	498.361	15.397
299	405.621	18.719		146	598.702	24.497		148	947.767	31.924		290	550.052	27.886		241	318.659	13.641		167	1054.49	28.88		67	536.673	21.101		31	819.756	23.062								326	1004.63	29.778		328	1003.11	37.036		317	228.048	14.551
300	331.43	18.134		147	860.501	28.122		149	759.248	22.074		291	498.057	15.74		242	304.976	14.289		168	1674.18	45.345		68	727.017	22.422		32	558.869	16.975								327	650.697	23.046		329	594.749	25.855		318	889.995	23.967
301	298.591	18.571		148	826.446	24.055		150	807.29	21.577		292	279.131	11.414		243	654.65	26.175		169	1437.92	40.018		69	651.913	24.703		33	516.301	17.293								328	502.01	19.801		330	653.737	27.571		319	809.418	23.358
302	555.221	24.642		149	888.779	23.4		151	337.815	20.403		293	406.533	21.587		244	521.47	23.946		170	706.645	26.642		70	634.581	23.469		34	515.388	15.44								329	271.529	12.151		331	327.781	16.997		320	1124.73	24.671
303	389.506	14.879		150	462.177	13.285		152	580.762	22.881		294	484.07	15.293		245	778.1	27.999		171	1013.45	29.726		71	495.624	19.839		35	411.094	21.278								330	315.314	14.952		332	455.792	20.87		321	367.613	17.013
304	237.17	17.233		151	546.403	22.661		153	832.831	26.081		295	587.147	23.871		246	316.835	13.452		172	1938.41	34.533		72	500.489	18.704		36	881.481	30.008								331	403.797	19		333	437.548	16.817		322	163.586	8.656
305	542.146	25.295		152	1016.79	29.687		154	803.337	22.698		296	443.933	21.249		247	408.662	16.226		173	1208.05	27.239		73	1232.67	35.746		37	361.228	14.829								332	944.727	31.662		334	414.743	20.956		323	1157.57	34.291
306	97.3	10.253		153	1016.79	29.687		155	1379.84	37.068		297	228.352	10.712		248	528.767	23.238		174	1786.98	43.202		74	315.922	17.351		38	461.569	15.583								333	345.113	13.209		335	952.936	28.806		324	340.552	16.264
307	468.562	22.683		154	270.313	11.427		156	915.232	25.161		298	332.342	16.477		249	319.267	16.597		175	948.071	26.337		75	317.139	15.986		39	582.586	25.208								334	582.282	23.548		336	500.185	23.433		325	622.115	20.119
308	265.752	16.27		155	570.728	17.699		157	616.338	23.202		299	236.866	15.886		250	560.998	21.119		176	1148.45	32.605		76	531.2	16.154		40	197.946	12.131								335	523.598	18.197		337	800.296	22.827		326	759.552	22.057
309	414.439	18.638		156	314.402	12.501		158	918.577	25.536		300	409.574	22.2		251	382.208	16.043		177	923.442	30.274		77	687.184	18.626		41	345.113	15.991								336	489.847	20.464		338	416.568	20.986		327	1034.42	22.364
310	398.932	16.776		157	292.205	11.356		159	1108.92	26.236		301	373.695	19.802		252	391.026	20.682		178	1209.57	35.124		78	368.221	16.905		42	211.933	15.953								337	144.43	10.159		339	365.485	16.399		328	159.329	7.85
311	291.597	17.127		158	336.295	12.943		160	617.25	25.863		302	410.182	24.933		253	247.508	14.793		179	1138.72	28.209		79	430.555	11.997		43	473.428	21.906								338	352.106	18.112		340	479.813	22.969		329	121.93	10.841
312	288.861	15.304		159	230.176	15.72		161	782.661	28.053		303	270.921	17.568		254	277.914	15.006		180	1047.8	28.394		80	706.645	21.678		44	944.727	22.477								339	218.014	14.554		341	461.873	24.595		330	105.814	9.262
313	279.435	16.232		160	232.001	14.888		162	590.796	18.653						255	494.104	22.666		181	1589.34	35.248		81	259.367	17.389		45	160.85	8.463								340	790.87	28.752		342	496.84	19.227		331	1612.45	31.248
314	325.652	15.127		161	447.582	20.093		163	417.784	11.897						256	185.479	11.208		182	1338.18	35.195		82	281.867	12.906		46	986.383	27.16								341	485.286	18.283		343	489.543	23.804		332	673.502	26.445
315	430.25	16.688		162	498.057	15.737		164	597.486	27.772						257	821.581	27.588		183	828.574	19.22		83	466.738	21.679		47	979.998	18.712								342	411.094	19.088		344	313.49	16.776		333	839.825	25.061
316	231.089	15.859		163	316.531	11.612		165	399.236	16.231						258	780.228	31.305		184	281.563	16.915		84	459.441	19.444		48	738.267	23.169								343	278.827	16.349		345	396.803	20.231		334	1553.16	36.267
317	312.578	16.897		164	776.883	22.425		166	391.634	17.808						259	728.841	24.595		185	569.208	18.154		85	235.345	15.247		49	525.422	18.695								344	279.739	16.138		346	341.464	21.693		335	780.228	21.761
318	155.073	9.48		165	274.266	16.169		167	1252.74	25.242						260	411.398	19.851		186	970.876	27.571		86	195.513	9.712		50	1125.64	27.411								345	368.525	13.234		347	307.409	17.894		336	548.227	19.101
319	251.157	14.417		166	681.407	18.456		168	531.504	23.724						261	789.046	27.132		187	1400.21	29.295		87	960.842	29.896		51	1211.09	28.099								346	465.218	16.479		348	491.063	20.822		337	2792.83	45.004
320	380.992	16.807		167	507.787	19.269		169	597.79	17.569						262	747.693	26.958		188	290.077	6.994		88	339.335	14.588		52	3705.93	48.657								347	489.239	17.414		349	330.822	18.217		338	1030.17	26.64
321	216.798	15.292		168	930.132	22.069		170	800.296	27.943						263	828.27	30.278		189	300.719	16.676		89	766.241	26.355		53	324.436	15.105								348	654.65	18.306		350	383.729	18.678		339	1520.62	34.467
322	528.463	18.425		169	387.377	17.26		171	774.147	20.479						264	874.792	30.31		190	1857.53	45.586		90	422.345	15.145		54	1119.87	29.574								349	452.751	20.144		351	397.716	20.773		340	238.386	13.675
323	401.972	17.963		170	467.042	13.711		172	508.699	18.142						265	520.557	20.952		191	1412.98	31.864		91	394.675	18.429		55	1012.23	25.15								350	993.681	28.122		352	415.351	23.139		341	1452.51	21.363
324	360.316	16.807		171	1245.45	29.306		173	579.546	21.387						266	679.279	24.866		192	1058.45	24.737		92	559.478	17.41		56	959.018	27.702								351	687.184	25.101		353	427.21	15.942		342	581.674	19.136
325	405.013	22.578		172	573.465	19.233		174	460.049	17.561						267	450.319	19.018		193	2036.62	40.728		93	478.597	19.235		57	539.409	19.198								352	643.095	21.955		354	479.813	19.531		343	908.239	26.341
326	869.623	29.675		173	874.792	25.55		175	738.571	28.905						268	785.093	27.839		194	706.949	19.717		94	358.187	14.512		58	745.261	20.691								353	446.062	18.459		355	294.638	19.049		344	407.142	20.238
327	286.124	14.194		174	162.978	11.097		176	564.951	25.084						269	717.591	19.085		195	1935.67	32.321		95	563.734	25.251		59	973.613	21.521								354	467.954	21.504		356	492.584	22.941		345	673.198	23.094
328	659.819	20.382		175	800.296	21.249		177	321.396	18.801						270	1260.95	31.415		196	408.054	15.877		96	249.636	11.821		60	791.478	18.872								355	1019.53	31.772		357	356.059	21.337		346	521.166	21.508
329	711.51	21.416		176	528.159	20.104		178	962.666	26.957						271	749.822	25.219		197	682.623	19.95		97	297.983	15.991		61	1108.62	24.321								356	448.798	21.849		358	529.983	24.318		347	1291.66	31.165
330	956.585	27.983		177	559.478	20.665		179	723.064	28.122						272	675.63	21.655		198	159.329	14.215		98	689.313	24.262		62	1255.78	26.418								357	615.425	19.822		359	356.667	14.863		348	376.735	17.353
331	733.706	17.282		178	701.171	18.417		180	1564.11	39.511						273	881.785	27.783		199	173.012	11.484		99	283.692	11.39		63	1088.85	27.318								358	436.028	21.43		360	494.712	13.516		349	518.429	20.306
332	408.662	13.571		179	1186.76	25.924		181	962.97	28.767						274	432.075	18.243		200	146.863	10.999		100	651.609	21.051		64	594.141	18.98								359	440.589	19.998		361	404.405	19.259		350	424.169	17.526
333	1273.72	29.053		180	612.993	18.782		182	544.883	24.576						275	1754.14	35.669		201	135.613	7.498		101	412.919	13.676		65	630.629	21.549								360	297.07	15.002		362	422.953	18.06		351	265.448	10.249
334	270.009	15.137		181	510.219	13.212		183	712.118	26.337						276	677.454	27.474		202	383.425	15.399		102	140.173	10.852		66	1093.72	33.828								361	518.125	21.576		363	589.58	25.943		352	829.182	27.321
335	578.634	22.901		182	775.363	18.745		184	700.563	28.8						277	1189.5	36.234		203	333.862	15.828		103	639.142	22.434		67	277.61	13.714								362	422.953	20.383		364	496.536	19.75		353	1262.47	31.277
336	1081.86	34.783						185	835.568	27.61						278	967.835	26.52		204	178.79	10.477		104	310.449	19.426		68	1050.54	33.806								363	660.731	24.706		365	584.107	18.419		354	166.931	10.752
337	591.1	23.786						186	354.539	18.84						279	696.61	27.022		205	201.898	13.758		105	1433.96	34.423		69	1031.99	25.211								364	585.019	25.733		366	542.146	22.392		355	888.475	26.618
338	643.095	25.608						187	401.668	18.752						280	486.198	18.748		206	270.009	13.106		106	551.268	18.606		70	1283.45	26.077								365	591.1	23.594		367	617.25	21.755		356	1966.68	41.923
339	1039.9	29.295						188	595.357	26.31						281	814.587	28.9		207	335.382	12.962		107	277.61	14.373		71	894.86	24.575								366	163.586	7.604		368	292.509	12.798		357	509.611	22.747
340	416.263	17.689						189	581.674	25.631						282	859.893	27.778		208	931.044	26.072		108	216.189	12.867		72	1031.99	27.75								367	255.718	14.062		369	327.173	19.325		358	715.766	27.389
341	643.399	17.354						190	1128.99	30.793						283	400.148	22.529		209	231.697	15.183		109	186.087	12.58		73	1422.71	34.672								368	316.531	11.879		370	214.973	10.937		359	190.04	10.509
342	557.045	14.011						191	447.582	20.25						284	633.973	27.453		210	197.337	15.44		110	261.495	13.43		74	1286.8	33.395								369	312.578	16.5		371	265.752	14.888		360	1588.73	41.477
343	1665.66	29.188						192	402.277	18.586						285	202.203	14.183		211	523.902	20.093		111	642.183	18.632		75	939.862	25.606								370	416.568	19.625		372	443.933	16.289		361	1148.14	27.172
344	948.375	22.014						193	906.11	25.845						286	107.639	8.256		212	118.585	9.234		112	96.388	9.119		76	758.639	25.122								371	291.901	17.821		373	411.398	11.7		362	409.27	19.742
345	737.659	18.162						194	873.576	28.042						287	1024.69	30.199		213	353.018	16.526		113	560.694	21.74		77	943.51	24.538								372	442.109	20.589		374	246.292	10.883		363	472.515	21.238
346	1753.84	28.499						195	686.576	26.954						288	663.772	27.571		214	295.854	16.067		114	122.538	10.252		78	906.415	22.619								373	515.388	20.24		375	200.682	15.417		364	898.509	29.284
347	457.616	16.665						196	301.327	16.276						289	566.167	21.75		215	209.196	8.744		115	449.406	16.543		79	707.861	23.836								374	301.935	14.993		376	270.313	7.991		365	509.307	20.824
348	466.738	19.681						197	1353.08	29.088						290	332.342	15.002		216	271.529	14.295		116	384.641	13.523		80	784.181	28.817								375	320.483	13.339						366	719.111	23.752
349	741.308	22.035						198	1042.03	28.165						291	312.882	15.759		217	245.076	15.745		117	166.323	7.928		81	1171.86	25.4								376	228.048	12.482						367	257.238	15.596
350	543.058	19.906						199	826.142	29.703						292	859.589	26.628		218	500.185	19.226		118	256.022	12.195		82	416.568	20.403								377	366.093	20.353						368	413.527	17.848
351	587.451	21.029						200	591.708	19.316						293	643.399	26.532		219	317.443	13.48		119	112.808	8.369		83	478.597	14.633								378	438.156	21.112						369	376.127	15.726
352	528.767	20.243						201	617.554	22.605						294	1095.54	30.611		220	216.189	14.401		120	140.478	10.653		84	1026.82	28.919								379	329.909	17.716						370	363.66	13.967
353	281.867	15.738						202	1477.45	34.425						295	1213.82	33.246		221	236.866	14.229		121	105.51	10.169		85	730.362	26.628								380	240.21	14.631						371	359.404	15.756
354	289.773	13.49						203	1358.25	26.143						296	405.317	16.227		222	381.904	15.762		122	98.821	6.241		86	786.005	30.64								381	689.313	23.34						372	971.788	25.559
355	483.158	19.31						204	496.536	21.841						297	412.311	18.891		223	339.943	12.449		123	536.065	14.337		87	1256.39	26.524								382	416.568	19.71						373	166.323	12.903
356	617.554	18.293						205	512.652	23.981						298	1194.36	31.859		224	218.926	13.516		124	610.864	13.005		88	879.353	21.186								383	355.147	17.245						374	1070.31	32.11
357	731.274	24.192						206	703.908	28.059						299	745.869	30.518		225	1336.36	22.622		125	543.058	19.88		89	539.105	23.184								384	1059.36	35.135						375	397.107	21.52
358	983.039	28.619						207	460.049	20.722						300	382.208	17.397		226	735.835	23.956		126	336.599	15.189		90	900.941	25.633								385	570.728	24.518						376	571.032	22.349
359	664.076	21.154						208	888.779	25.02						301	455.792	20.353		227	758.335	24.345		127	227.44	11.996		91	131.052	8.717								386	931.652	27.658						377	566.471	19.084
360	459.137	20.652						209	300.719	16.829						302	1011.62	27.688		228	1497.82	39.247		128	717.895	27.182		92	406.229	12.839								387	424.473	22.951						378	1014.36	33.165
361	621.507	24.258						210	808.202	25.868						303	927.699	27.591		229	1118.04	24.537		129	682.319	25.193		93	551.572	18.42								388	311.97	13.606						379	348.457	18.724
362	283.084	17.377						211	763.809	26.121						304	314.706	19.193		230	452.143	21.054		130	402.277	16.285		94	564.647	20.78								389	490.151	15.169						380	485.286	21.835
363	280.043	14.11						212	362.748	20.26						305	557.653	25.126		231	454.271	19.13		131	481.029	16.277		95	997.33	27.944								390	349.065	17.777						381	773.843	25.922
364	468.867	22.238						213	256.934	14.477						306	702.084	26.904		232	99.733	8.264		132	434.811	15.066		96	336.599	15.207								391	926.179	24.562						382	278.523	15.384
365	480.117	24.047						214	1363.42	35.196						307	543.362	22.541		233	166.931	11.878		133	504.442	18.833		97	907.935	27.39								392	763.809	26.843						383	438.764	21.174
366	813.371	30.62						215	1557.72	32.942						308	425.081	20.847		234	923.746	26.623		134	797.864	22.566		98	931.348	29.982								393	469.171	21.186						384	314.098	18.886
367	656.474	26.08						216	1300.48	32.475						309	513.26	23.878		235	958.714	27.555		135	675.326	21.505		99	755.295	22.947								394	827.662	28.992						385	173.925	11.903
368	497.753	20.853						217	668.941	28.074						310	469.171	17.659		236	1132.33	34.528		136	508.395	17.86		100	834.351	30.162								395	704.212	24.361						386	353.93	17.758
369	373.999	14.258						218	420.52	16.894						311	435.115	16.691		237	1091.89	29.691		137	649.785	22.763		101	505.05	22.254								396	648.568	27.097						387	424.169	22.376
370	413.831	14.748						219	636.102	25.215						312	259.975	17.516		238	857.156	26.383		138	801.817	19.57		102	975.741	28.491								397	279.739	13.947						388	362.748	16.146
371	708.165	24.918						220	1757.18	37.352						313	274.266	16.032		239	1467.41	34.352		139	158.113	9.748		103	406.533	19.839								398	297.679	19.991						389	378.864	20.499
372	522.686	20.799						221	766.849	24.585						314	180.614	12.563		240	897.597	22.057		140	540.322	15.941		104	210.716	11.028								399	396.803	19.677						390	405.925	21.105
373	508.395	17.854						222	1093.41	31.509						315	372.478	14.321		241	957.801	23.032		141	415.351	14.3		105	372.478	20.5								400	708.773	26.243						391	353.322	19.883
374	373.999	14.033						223	810.634	26.748						316	401.972	18.475		242	1909.52	37.571		142	280.955	16.845		106	438.46	19.456								401	492.584	25.607						392	560.998	18.25
375	917.057	27.477						224	463.697	21.988						317	525.422	22.971		243	1178.55	21.747		143	436.028	17.749		107	872.055	28.257								402	480.725	17.091						393	620.29	22.561
376	557.349	23.036						225	521.166	23.515						318	667.724	24.378		244	923.442	23.372		144	232.001	15.537		108	509.915	17.545								403	496.84	17.051						394	529.679	24.138
377	528.159	22.987						226	796.343	28.308						319	405.925	15.871		245	1270.99	33.356		145	593.837	18.455		109	667.42	26.286								404	926.483	27.982						395	334.774	13.405
378	423.257	18.903						227	1006.76	35.084						320	604.783	25.077		246	473.123	21.125		146	130.747	9.725		110	376.431	15.063								405	450.623	14.581						396	270.009	17.619
379	1360.99	34.136						228	854.42	27.764						321	283.692	12.517		247	897.901	26.627		147	86.354	7.798		111	437.244	16.993								406	166.931	10.166						397	651.305	23.056
380	433.899	16.719						229	565.863	22.86						322	497.449	23.412		248	665.292	24.866		148	138.349	11.976		112	370.046	18.092								407	170.884	14.336						398	284.604	18.985
381	502.01	17.075						230	532.72	24.035						323	635.798	25.253		249	736.139	29.345		149	359.404	18.326		113	217.406	10.333								408	271.225	16.367						399	450.623	18.493
382	834.96	30.602						231	792.086	24.706						324	437.548	16.928		250	1124.73	35.291		150	64.157	8.303		114	566.471	16.833								409	928.611	29.777						400	691.745	24.042
383	1018.01	32.576						232	891.515	32.677						325	726.713	28.607		251	1253.05	33.116		151	113.416	9.39		115	1031.99	25.859								410	605.695	22.349						401	304.064	16.458
384	877.224	30.88						233	422.953	20.545						326	907.631	28.591		252	2535.89	51.818		152	281.259	15.418		116	217.406	11.436								411	755.903	29.026						402	415.047	17.532
385	374.911	19.229						234	322.612	16.636						327	1348.83	37.333		253	1798.84	46.106		153	102.47	7.219		117	315.314	16.417								412	1158.48	32.32						403	344.2	17.976
386	663.772	20.954						235	643.703	23.909						328	499.881	17.134		254	798.776	28.085		154	167.235	10.946		118	927.091	31.153								413	595.357	18.494						404	361.532	19.061
387	269.705	18.635						236	1262.47	33.448						329	795.431	19.811		255	1256.09	35.084		155	875.704	17.044		119	352.714	16.056								414	182.438	11.428						405	218.318	13.152
388	529.071	26.118						237	472.211	21.769						330	1065.14	34.777		256	1775.73	37.069		156	243.859	12.887		120	729.449	26.433								415	809.418	25.381						406	444.846	22.498
389	317.139	15.845						238	563.734	19.308						331	724.584	24.064		257	2436.77	41.278		157	225.615	12.131		121	260.583	10.974								416	426.298	18.515						407	205.547	14.8
390	1132.33	30.794						239	873.272	28.261						332	472.819	19.591		258	693.874	20.619		158	157.809	8.05		122	656.17	29.109								417	640.359	24.134						408	249.941	14.048
391	519.645	23.677						240	864.758	21.979						333	200.378	7.566		259	2657.82	54.126		159	214.365	14.413		123	443.325	21.445								418	367.005	16.629						409	222.879	13.643
392	218.622	13.565						241	1062.4	27.57						334	682.623	21.492		260	1052.97	31.378		160	222.271	12.29		124	1082.77	28.723								419	1073.35	25.375						410	367.309	19.3
393	423.257	12.917						242	734.314	20.954						335	691.441	22.563		261	942.598	25.545		161	118.281	7.326		125	564.343	25.199								420	1123.21	24.53						411	412.311	18.351
394	439.068	14.923						243	994.897	29.964						336	786.005	27.039		262	1240.58	36.928		162	374.607	15.135		126	1241.8	24.078								421	465.218	20.247						412	438.764	16.299
395	682.928	23.769						244	681.407	22.35						337	369.742	17.412		263	415.959	19.645		163	431.163	16.576		127	499.273	19.444								422	960.842	30.512						413	282.475	16.132
396	697.523	23.371						245	779.924	28.336						338	578.634	19.998		264	156.593	13.678		164	370.958	13.156		128	429.946	14.337								423	456.096	19.421						414	420.216	17.087
397	513.564	18.187						246	658.298	25.695						339	443.021	18.111		265	588.06	21.915		165	435.724	16.26		129	633.973	23.349								424	326.565	16.955						415	251.765	17.17
398	416.568	17.68						247	726.409	23.026						340	692.658	22.7		266	2395.11	39.641		166	103.686	8.545		130	1082.77	31.272								425	219.534	15.245						416	190.344	12.677
399	393.459	16.503						248	180.006	11.857						341	1029.26	25.501		267	1075.78	32.477		167	87.874	6.706		131	464.306	20.403								426	624.547	22.806						417	562.822	22.421
400	202.507	11.614						249	1002.8	22.976						342	547.315	16.189		268	2427.04	51.316		168	128.923	9.082		132	449.406	16.257								427	552.18	25.611						418	565.863	27.22
401	412.919	22.608						250	1099.49	31.273						343	487.719	16.801		269	1129.9	31.306		169	149.904	11.306		133	456.096	20.061								428	576.201	26.641						419	152.032	9.703
402	213.149	11.383						251	644.615	22.792						344	931.956	27.741		270	951.112	29.161		170	131.66	10.076		134	749.213	27.634								429	1285.89	27.301						420	405.621	16.296
403	796.647	30.104						252	614.513	24.915						345	1030.78	27.977		271	859.285	26.223		171	127.403	9.671		135	772.018	23.955								430	732.186	21.679						421	844.994	17.766
404	466.13	19.387						253	600.526	13.939						346	585.323	26.139		272	1130.21	26.485		172	105.206	8.731		136	836.176	26.422								431	1095.24	30.567						422	552.484	14.896
405	192.777	8.573						254	266.36	15.793						347	545.795	19.605		273	999.458	32.63		173	421.433	16.498		137	206.763	14.427								432	1192.54	25.093						423	929.523	27.686
406	207.98	11.927						255	677.758	20.981						348	723.672	26.235		274	1415.11	39.54		174	558.261	19.9		138	566.471	20.309								433	671.069	24.947						424	538.801	19.397
407	678.063	28.542						256	433.595	17.91						349	477.988	18.952		275	1446.13	38.309		175	459.745	23.396		139	496.536	23.573								434	799.688	17.459						425	427.21	15.991
408	353.93	20.247						257	493.8	15.759						350	667.42	20.143		276	858.068	25.605		176	425.994	19.486		140	439.98	21.723								435	892.124	17.875						426	700.867	19.398
409	383.729	12.262						258	640.359	21.415						351	608.736	19.497		277	1043.85	32.758		177	212.845	10.842		141	394.067	19.081								436	607.52	17.221						427	1237.84	25.869
410	357.579	14.859						259	214.061	13.828						352	836.784	30.947		278	736.747	26.734		178	91.827	7.062		142	702.084	21.78								437	536.369	17.741						428	1000.37	26.624
								260	456.704	19.649						353	967.835	28.041		279	937.429	29.717		179	387.681	16.703		143	337.815	12.214								438	1296.83	32.014						429	810.938	22.057
								261	363.66	16.132						354	457.008	19.867		280	724.28	28.657		180	160.242	10.622		144	1034.73	35.457								439	1046.28	28.143						430	566.775	19.409
								262	713.638	19.808						355	1510.89	33.536		281	314.098	15.831		181	181.83	8.704		145	421.433	20.506								440	413.223	14.419						431	514.78	21.81
								263	978.174	27.271						356	775.971	24.848		282	1023.78	25.761		182	225.615	10.767		146	641.575	24.764								441	1901.31	35.699						432	753.47	24.379
Fig 4C								264	305.888	16.891						357	698.435	27.164		283	862.933	28.405		183	366.093	20.292		147	616.642	17.985								442	834.655	26.441						433	781.444	19.825
Centrally nucleated fibers (%)								265	745.261	27.772						358	1153.01	33.821		284	1460.12	36.56		184	541.538	20.933		148	582.282	18.024								443	1240.58	28.318						434	936.517	24.897
Vehicle	CVC							266	1989.19	41.405						359	575.289	22.292		285	889.691	24.329		185	422.649	19.59		149	575.897	20.747								444	603.567	26.487						435	663.163	22.806
19.9	33							267	414.135	14.795						360	1405.08	32.967		286	1966.08	27.094		186	383.425	14.465		150	480.421	14.667								445	701.78	24.523						436	994.289	26.468
56.3	14.3							268	1428.8	28.573						361	816.716	22.49		287	1371.63	38.274		187	180.006	9.25		151	510.219	18.031								446	1097.67	29.759						437	888.171	32.734
39.9	16.4							269	1130.51	24.282						362	641.879	23.272		288	1079.12	30.581		188	107.03	7.126		152	725.192	19.06								447	415.655	14.998						438	767.457	26.579
26.8	13.7							270	533.328	24.219						363	937.733	32.607		289	956.889	28.981		189	233.217	12.263		153	103.382	8.559								448	407.446	16.859						439	420.52	21.652
29.8	36.4							271	1297.44	27.844						364	608.128	26.468		290	830.703	25.766		190	711.51	22.674		154	291.597	16.93																440	734.922	23.962
41.7	19.8							272	407.446	15.322						365	411.703	19.137		291	1263.08	34.911		191	674.718	20.884		155	1040.2	26.197																441	150.208	11.756
42.1	23.4							273	584.715	23.632						366	715.462	26.967		292	757.119	25.087		192	510.219	21.036		156	444.237	14.885																442	436.636	18.442
47.5	26.7							274	872.359	27.274						367	1018.92	27.856		293	629.716	20.617		193	686.576	26.644		157	795.127	20.859																443	1074.87	25.202
								275	217.406	13.223						368	844.994	30.335		294	2418.52	65.775		194	587.451	25.228		158	1071.83	33.347																444	732.794	23.552
Fig 5A			Fig 5B					276	851.683	25.917						369	603.263	22.292		295	1402.34	32.577		195	76.928	8.766		159	839.825	25.153																445	269.097	16.489
CSA of centrally nucleated fibers (µm2)			Feret's diameter of centrally nucleated fibers (µm)					277	1133.25	27.834						370	721.24	27.13		296	454.88	21.775		196	696.61	25.017		160	699.347	22.352																446	762.896	26.659
Vehicle	CVC		Vehicle	CVC				278	3117.57	45.969						371	491.063	24.148		297	798.168	27.204		197	1059.66	31.335		161	153.248	9.578																447	529.071	23.147
519.609	349.404		19.0444	15.4626				279	681.103	23.276						372	810.33	29.598		298	2585.45	46.268		198	640.359	22.385		162	266.968	13.875																448	340.552	19.127
766.428	517.371		22.5062	20.0891				280	540.626	21.694						373	754.991	27.275		299	1270.68	34.755		199	581.978	22.863		163	837.696	20.745																449	765.329	27.083
695.247	868.863		22.7988	25.753				281	406.533	18.596						374	507.483	26.31		300	180.31	11.223		200	819.452	28.843		164	259.062	11.006																450	493.192	24.25
536.514	712.871		19.8563	22.3429				282	696.61	22.638						375	760.768	28.992		301	1095.85	30.802		201	424.473	18.339		165	188.216	9.926																451	617.554	18.154
702.796	659.639		23.1323	21.674				283	1145.11	32.49						376	714.55	26.632		302	939.862	26.255		202	910.063	28.053		166	284.604	14.983																452	515.084	20.212
1068.15	899.977		25.6149	22.3788				284	510.219	17.624						377	616.946	23.532		303	549.139	20.718		203	1132.64	32.327		167	187.303	10.837																453	354.843	20.824
642.81	686.988		20.2982	22.9918				285	644.615	27.075						378	280.043	16.932		304	787.83	23.152		204	107.943	9.813		168	920.097	28.928																454	592.317	22.049
785.022	736.381		22.4255	22.2603				286	803.033	28.23						379	497.449	21.868		305	1976.41	45.072		205	860.501	22.742		169	203.723	9.156																455	258.758	12.588
								287	1280.11	28.712						380	1108.01	31.618		306	2184.7	46.167		206	838.304	28.816		170	264.84	14.714																456	493.8	17.983
								288	2077.67	51.591										307	1748.67	32.811		207	883.61	26.815		171	244.163	15.785																457	421.737	21.163
Fig 5C			Fig 5D					289	339.335	11.641										308	1358.56	39.266		208	935.301	29.621		172	215.885	11.018																458	592.012	24.473
CSA of peripherally nucleated fibers (µm2)			Feret's diameter of peripherally nucleated fibers (µm)					290	1153.62	27.352										309	1981.28	34.713		209	885.738	27.601		173	273.962	17.837																459	474.948	22.468
Vehicle	CVC		Vehicle	CVC				291	550.052	23.424										310	2241.26	42.389		210	815.499	25.365		174	193.993	12.038																460	685.968	25.176
492.95	511.342		19.585	19.1569				292	1262.78	34.154										311	1447.95	39.253		211	1013.45	33.811		175	612.385	17.645																461	414.135	17.077
664.48	550.305		21.4341	20.3551				293	790.262	26.573										312	1125.95	29.484		212	768.065	24.928		176	704.516	28.282																462	120.409	9.362
727.571	705.964		23.571	23.5799				294	939.557	23.477										313	251.461	13.385		213	737.659	25.356		177	554.613	26.241																463	613.601	20.695
514.532	597.29		19.8894	21.0792				295	1653.19	44.648										314	1510.89	39.311		214	1199.23	32.726		178	154.464	9.57																464	635.798	21.472
654.326	523.423		23.2326	19.5368				296	2539.85	45.924										315	560.086	20.539		215	909.455	27.009		179	131.356	8.094																465	502.922	17.143
912.084	777.823		25.2871	21.197				297	1191.63	30.484										316	1068.79	31.188		216	152.64	11.229		180	254.197	13.58																466	593.533	18.653
592.959	686.935		20.0198	23.4953				298	625.764	28.255										317	1557.11	40.805		217	861.717	27.401		181	393.763	19.167																467	796.647	25.584
592.867	621.283		19.8185	20.6129				299	1013.14	28.563										318	1605.46	33.637		218	599.614	24.76		182	510.827	19.192																468	1065.44	33.012
								300	557.045	20.728										319	914.624	21.787		219	139.261	9.419		183	240.21	15.568																469	338.119	21.866
								301	396.195	18.618										320	1172.78	29.938		220	686.576	25.365		184	124.666	9.454																470	361.228	21.004
								302	818.236	26.614										321	2391.77	35.07		221	439.98	13.785		185	793.607	26.832																471	876.008	32.623
								303	788.742	27.866										322	608.128	15.856		222	138.349	8.114		186	277.306	11.131																472	491.063	20.116
								304	454.271	18.143										323	921.922	24.175		223	299.503	15.764		187	85.138	9.486																473	306.496	15.991
								305	415.351	19.448										324	929.219	26.573		224	850.467	31.201		188	135.308	10.603																474	390.418	17.388
								306	822.189	29.8										325	1061.18	35.855		225	253.893	16.166		189	317.747	14.486																475	419	21.152
								307	618.77	20.083										326	1408.42	33.562		226	147.775	10.019		190	159.634	9.466																476	640.055	21.602
								308	433.291	17.546										327	1150.58	34.749		227	133.18	8.693		191	119.801	8.567																477	509.003	25.341
								309	499.881	20.13										328	710.597	28.41		228	131.356	12.402		192	183.655	9.059																478	451.839	22.945
								310	388.594	17.69										329	1795.19	41.586		229	739.179	23.378		193	270.921	12.908																479	356.363	17.549
								311	657.69	24.262														230	571.64	20.984		194	339.335	14.994																480	367.613	12.817
								312	714.55	22.076														231	492.279	22.604		195	1039.29	32.513																481	575.897	23.926
								313	477.684	18.967														232	1102.84	24.262		196	188.52	11.981																482	861.717	28.114
								314	255.718	15.465														233	671.981	21.151		197	105.206	11.759																483	824.013	28.694
								315	322.004	18.027														234	630.324	18.43		198	145.647	11.102																484	384.641	13.346
								316	304.064	14.501														235	145.951	6.983		199	678.671	16.617																485	626.068	19.344
								317	457.92	21.275														236	1234.5	20.679		200	738.571	24.273																486	470.995	19.483
								318	756.207	23.957														237	700.259	19.993		201	663.163	19.219																487	279.739	17.725
								319	188.216	13.108														238	310.145	15.064		202	172.1	12.131																488	351.194	19.162
								320	230.48	15.405														239	207.372	11.028		203	167.539	12.559																489	367.005	19.55
								321	634.581	23.184														240	799.08	24.402		204	162.978	9.954																490	436.94	18.192
								322	313.794	14.61														241	914.624	28.892		205	223.791	12.558																491	741.004	28.061
								323	694.786	29.512														242	660.731	22.049		206	643.095	22.259																492	403.797	16.338
								324	1025.91	30.328														243	204.939	8.598		207	303.456	13.737																493	576.201	15.492
								325	847.122	26.211														244	562.822	23.16		208	471.299	16.922																494	368.221	16.912
								326	824.013	24.858														245	433.291	17.221		209	294.334	16.543																495	228.352	11.421
								327	302.544	16.061														246	944.727	22.44		210	575.897	14.549																496	362.444	16.192
								328	1394.13	40.645														247	172.708	9.337		211	173.316	12.167																497	932.26	25.715
								329	1011.32	31.495														248	252.373	12.975		212	787.221	25.545																498	399.844	20.55
								330	454.576	21.324														249	52.299	4.826		213	298.287	11.036																499	307.713	13.898
								331	1156.66	32.883														250	578.938	19.989		214	198.858	10.436																500	556.437	16.844
								332	515.996	22.485														251	599.31	20.398		215	295.854	13.19																501	1140.24	32.206
								333	1923.81	47.475														252	540.018	20.128		216	575.593	23.987																502	820.669	28.589
								334	985.775	24.547														253	717.591	22.214		217	253.893	17.175																503	428.73	16.597
								335	564.343	21.814														254	533.328	16.05		218	279.435	12.927																504	372.174	20.662
								336	599.31	20.031														255	472.819	13.234		219	1554.68	32.848																505	495.016	22.088
								337	2273.49	38.625														256	183.959	10.663		220	562.214	21.357																506	113.416	9.99
								338	445.15	22.447														257	739.179	21.117		221	990.336	31.25																507	177.573	10.335
								339	1493.87	26.809														258	160.546	11.609		222	239.906	14.558																508	740.7	25.587
								340	1982.19	43.474														259	168.755	12.683		223	242.947	14.311																509	1025.91	28.35
								341	1661.4	37.047														260	206.763	9.832		224	724.28	21.077																510	1335.75	31.852
								342	476.468	15.862														261	576.809	20.195		225	933.172	20.126																511	863.542	24.128
								343	662.859	28.926														262	145.647	12.57		226	106.726	5.913																512	406.838	19.143
								344	1161.83	33.533														263	281.867	14.044		227	247.508	12.053																513	688.401	21.408
								345	727.625	25.735														264	211.324	10.72		228	317.747	17.663																514	775.363	23.558
								346	327.781	13.478														265	151.12	11.486		229	1052.67	23.062																515	664.38	21.908
								347	479.205	21.78														266	516.301	17.633		230	486.198	17.848																516	454.576	15.087
								348	1205.01	32.733														267	371.262	13.753		231	662.859	23.443																517	760.16	21.357
								349	685.056	25.036														268	310.753	11.58		232	322.004	11.355																518	550.052	25.297
								350	1412.68	36.209														269	767.457	23.623		233	420.216	15.035																519	481.941	19.577
								351	424.777	21.051														270	649.176	20.403		234	441.805	17.892																520	152.032	13.173
								352	851.987	31.103														271	625.459	19.666		235	147.471	10.866																521	468.867	17.456
								353	1001.89	27.173														272	820.973	21.275		236	141.694	10.716																522	300.415	15.836
								354	2740.83	53.373														273	736.139	24.888		237	169.364	9.919																523	396.499	15.786
								355	1439.13	30.802														274	1065.44	23.193		238	165.107	10.836																524	405.925	20.72
								356	432.379	17.603														275	602.351	25.226		239	260.887	11.306																525	432.379	21.771
								357	1200.14	23.369														276	351.498	12.152		240	342.072	13.385																526	552.484	20.056
								358	497.144	20.321														277	743.436	24.228		241	209.196	13.625																527	618.466	23.76
								359	929.523	27.066														278	522.99	19.308		242	520.861	16.655																528	626.068	26.023
								360	495.624	20.204														279	308.929	16.084		243	439.068	18.328																529	235.345	13.626
								361	1827.42	45.064														280	743.436	19.538		244	538.801	20.087																530	410.182	19.894
								362	850.163	25.655														281	591.708	19.113		245	272.441	17.27
								363	910.671	26.492														282	124.362	11.133		246	211.933	14.023
								364	887.867	31.144														283	104.598	8.234		247	928.611	22.222
								365	504.138	16.869														284	408.662	18.146		248	607.824	25.116
								366	399.844	21.368														285	162.37	11.721		249	679.887	26.021
								367	569.208	25.001														286	356.667	14.763		250	589.884	21.035
								368	865.062	28.443														287	214.061	9.311		251	545.795	16.344
								369	669.245	18.356														288	151.728	11.371		252	490.151	19.146
								370	537.281	20.954														289	185.479	13.609		253	405.013	15.353
								371	925.875	22.295														290	557.045	20.674		254	407.142	18.748
								372	674.11	19.746														291	535.457	20.855		255	842.561	20.965
								373	794.215	26.654														292	239.906	11.042		256	202.203	10.506
								374	930.74	30.629														293	850.771	22.851		257	633.669	19.856
								375	601.742	25.917														294	1229.03	31.944		258	639.446	22.2
								376	527.551	19.044														295	259.671	19.694		259	91.219	8.025
								377	627.892	27.705														296	329.605	13.53		260	866.278	22.057
								378	516.909	19.289														297	250.549	16.724		261	309.537	15.076
								379	364.269	19.105														298	93.044	11.377		262	453.663	18.155
								380	851.683	19.897														299	1432.75	41.207		263	455.488	19.699
								381	269.705	15.48														300	735.531	21.75		264	656.474	18.19
								382	777.187	26.049														301	667.42	22.975		265	490.455	15.69
								383	297.679	17.887														302	331.126	12.714		266	583.803	19.3
																								303	645.832	26.96		267	629.716	20.364
																								304	213.149	13.915		268	396.803	16.624
																								305	627.892	29.874		269	1121.08	23.264
																								306	734.01	23.881		270	1008.88	25.223
																								307	721.24	25.797		271	640.967	19.64
																								308	974.829	32.549		272	869.015	25.444
																								309	914.624	22.491		273	609.648	22.722
																								310	244.771	12.224		274	458.528	18.142
																								311	283.996	11.804		275	380.992	15.535
																								312	597.486	19.538		276	651.001	19.594
																								313	596.877	23.426		277	442.413	16.62
																								314	1144.8	24.954		278	285.516	14.425
																								315	484.374	20.718		279	571.944	18.926
																								316	420.52	19.131		280	647.048	23.542
																								317	868.102	23.343		281	612.081	19.415
																								318	592.621	23.591		282	648.568	20.183
																								319	159.329	9.926		283	429.338	20.224
																								320	232.001	12.01		284	332.038	13.278
																								321	576.201	26.651		285	713.03	23.566
																								322	919.793	27.952		286	351.498	14.803
																								323	196.121	12.229		287	732.186	27.052
																								324	676.238	23.16		288	898.509	20.467
																								325	964.491	29.409		289	804.249	24.485
																								326	193.385	14.488		290	539.105	18.306
																								327	381.904	15.059		291	588.972	21.467
																								328	784.789	27.02		292	1109.53	23.139
																								329	194.905	10.791		293	807.29	19.258
																								330	335.078	13.514		294	417.176	20.376
																								331	320.179	16.146		295	621.203	20.045
																								332	879.657	23.802		296	433.595	19.901
																								333	696.306	25.719		297	642.487	19.36
																								334	427.818	10.001		298	387.986	18.893
																								335	1059.36	29.561		299	346.329	16.469
																								336	702.084	22.471		300	638.534	24.853
																								337	315.618	14.118		301	358.491	18.442
																								338	799.384	24.664		302	398.932	12.64
																								339	873.88	27.329		303	678.975	18.945
																								340	148.079	13.107		304	824.317	30.511
																								341	414.439	15.642		305	757.423	23.922
																								342	1087.94	28.674		306	588.972	20.403
																								343	2446.8	45.131		307	384.033	14.171
																								344	846.818	25.928		308	900.333	23.301
																								345	454.88	21.36		309	503.834	19.591
																								346	1139.94	28.114		310	806.986	22.608
																								347	396.499	14.337		311	549.748	22.217
																								348	554.613	21.645		312	612.993	24.654
																								349	607.216	22.616		313	730.057	25.293
																								350	920.706	27.606		314	1061.18	23.101
																								351	508.091	23.035		315	567.079	20.636
																								352	784.181	18.724		316	631.237	17.594
																								353	557.957	21.373		317	399.844	13.743
																								354	565.559	22.495		318	719.415	20.254
																								355	639.446	20.403		319	905.198	23.837
																								356	1028.04	31.436		320	500.185	15.929
																								357	398.932	22.102		321	990.64	26.7
																								358	773.235	22.931		322	1022.87	33.148
																								359	796.039	26.38		323	614.209	22.781
																								360	1165.17	33.729		324	775.059	20.322
																								361	815.195	22.757		325	532.416	17.829
																								362	823.101	25.469		326	665.9	21.487
																								363	708.469	23.415		327	795.735	20.778
																								364	613.297	24.423		328	1255.18	32.021
																								365	931.044	25.282		329	217.71	11.219
																								366	564.647	21.668		330	880.873	21.929
																								367	791.782	21.594		331	1182.81	29.4
																								368	557.957	18.052		332	1162.74	27.571
																								369	600.83	18.48		333	1148.75	29.777
																								370	584.715	22.276		334	1216.56	30.636
																								371	235.345	15.115		335	807.898	25.424
																								372	619.378	17.247		336	442.413	14.581
																								373	512.044	22.473		337	1072.13	27.427
																								374	801.817	28.253		338	1152.4	25.607
																								375	1293.18	27.224		339	865.67	24.592
																								376	744.653	24.651		340	305.888	9.327
																								377	3233.72	52.066		341	333.558	11.262
																								378	1931.11	36.625		342	125.578	8.776
																								379	1220.51	30.988		343	78.144	6.264
																								380	598.398	19.826		344	479.509	18.309
																								381	812.459	25.556		345	733.098	24.262
																								382	1389.57	23.525		346	235.65	10.008
																								383	366.701	14.337		347	986.687	32.551
																								384	703.3	23.914		348	709.685	23.634
																								385	537.281	24.407		349	458.224	15.827
																								386	284.3	15.004		350	628.5	23.245
																								387	1470.76	38.709		351	466.13	20.869
																								388	1001.59	25.015		352	928.611	23.649
																								389	1091.89	29.047		353	618.77	22.608
																								390	945.335	26.277		354	204.939	12.868
																								391	857.46	27.872		355	122.234	7.805
																								392	1417.85	30.491		356	309.233	16.089
																								393	698.739	21.43		357	496.536	16.288
																								394	478.293	22.287		358	187.911	14.221
																								395	581.066	21.132		359	110.071	8.539
																								396	919.489	29.632		360	322.612	14.451
																								397	889.083	26.376		361	251.765	16.452
																								398	445.15	20.224		362	270.921	16.76
																								399	311.666	11.931		363	464.306	18.197
																								400	460.353	20.14		364	400.148	16.202
																								401	729.753	24.135		365	490.759	16.272
																								402	83.618	8.823		366	339.943	13.994
																								403	329.301	14.04		367	239.602	10.179
																								404	273.962	16.257		368	726.105	22.704
																								405	287.34	13.005		369	603.263	17.618
																								406	1551.94	34.543		370	179.702	9.636
																								407	686.272	30.396		371	229.264	15.091
																								408	1420.28	30.834		372	1114.7	28.839
																								409	465.826	17.854		373	973.917	21.793
																								410	399.236	15.204		374	444.541	18.457
																								411	558.261	21.271		375	314.402	11.636
																								412	694.178	28.062		376	431.163	22.057
																								413	873.88	21.995		377	354.843	18.929
																								414	1310.21	33.35		378	201.29	12.083
																								415	431.771	17.005		379	437.244	16.409
																								416	1138.72	36.652		380	883.914	30.135
																								417	651.913	27.209		381	519.645	16.696
																								418	245.988	15.392		382	1421.5	29.56
																								419	215.277	13.166		383	158.417	10.431
																								420	817.324	19.566		384	735.835	23.335
																								421	1388.66	29.657		385	627.284	23.638
																								422	1198.01	26.808		386	806.682	18.286
																								423	1319.33	33.43		387	1296.53	23.711
																								424	372.478	17.766		388	941.078	29.298
																								425	328.997	17.758		389	351.194	17.645
																								426	107.03	6.256		390	489.847	17.578
																								427	2057.6	52.09		391	765.025	20.051
																								428	1334.84	35.937		392	456.096	21.819
																								429	651.913	25.766		393	334.166	13.491
																								430	651.913	25.766		394	723.976	28.674
																								431	432.379	22.318		395	312.578	15.887
																								432	1843.23	36.496		396	838.912	22.608
																								433	589.884	19.129		397	310.145	13.392
																								434	521.47	19.62		398	1025.61	31.483
																								435	328.389	15.881		399	736.747	27.779
																								436	573.465	19.698		400	446.974	20.223
																								437	218.622	12.832		401	346.329	21.211
																								438	362.444	14.599		402	63.245	7.67
																								439	1057.23	31.737		403	914.928	21.538
																								440	2133.31	38.344		404	512.956	15.716
																								441	1263.08	26.175		405	751.95	25.817
																								442	317.139	15.571		406	1016.18	24.004
																								443	873.576	20.403		407	413.527	17.886
																								444	1055.41	29.162		408	495.32	21.142
																								445	791.782	21.842		409	502.618	19.161
																								446	534.24	16.243		410	182.742	12.102
																								447	596.573	16.613
																								448	1023.78	26.084
																								449	730.057	20.689
																								450	718.199	22.814
																								451	593.229	22.057
																								452	602.351	27.202
																								453	869.927	30.695
																								454	622.419	21.444
																								455	755.295	25.365
																								456	1556.2	30.68
																								457	312.882	17.766
																								458	443.021	17.721
																								459	519.037	17.21
																								460	360.012	11.61
																								461	475.556	17.884
[truncated: 12 more columns]

## Sheet: Fig 5E-F
Fig 5E
		Batch 1				Batch 3				Batch 1				Batch 3
		Vehicle 1	Vehicle 2	Vehicle 3	Vehicle 4	Vehicle 5	Vehicle 6	Vehicle 7	Vehicle 8	CVC 1	CVC 2	CVC 3	CVC 4	CVC 5	CVC 6	CVC 7	CVC 8
	Fibrosis (Agglutinin)	321511	696835	690215	302546	944919	548426	152635	866947	762529	518715	272416	275328	422552	577424	328575	647779
	Total surface	1.95587e+06	1.75881e+06	1.45183e+06	1.45223e+06	2.13964e+06	1.49631e+06	1.13893e+06	3.13115e+06	1.54914e+06	1.44427e+06	1.22539e+06	752163	2.14408e+06	1.44524e+06	1.30862e+06	2.93125e+06
	% Fibrosis	0.164383	0.396198	0.475411	0.208332	0.441626	0.366519	0.134016	0.276878	0.492228	0.359153	0.22231	0.366048	0.197078	0.399535	0.251086	0.220991
Fig 5F
Name	Weight (mg)	Volume (μl)	Sample	OD value	Concentration (ug/ml)	Hydroxyproline (ug/ml)	Hydroxyproline (ug)	Dilution factor Cor.	Hydroxyproline (μg/mg of muscle)
Vehicle 1	2.4	10	1A	0.058	1.05556	0.902778	0.135417	13.5417	5.64236
			1B	0.047	0.75
Vehicle 2	3.6	10	2A	0.09	1.94444	2.02778	0.304167	30.4167	8.44907
			2B	0.096	2.11111
Vehicle 3	8.4	10	3A	0.14	3.33333	3.44444	0.516667	51.6667	6.15079
			3B	0.148	3.55556
Vehicle 4	8.2	10	4A	0.057	1.02778	1.08333	0.1625	16.25	1.98171
			4B	0.061	1.13889
CVC 1	4.9	10	5A	0.108	2.44444	2.47222	0.370833	37.0833	7.56803
			5B	0.11	2.5
CVC 2	5.4	10	6A	0.078	1.61111	1.58333	0.2375	23.75	4.39815
			6B	0.076	1.55556
CVC 3	4.3	10	7A	0.112	2.55556	2.69444	0.404167	40.4167	9.39922
			7B	0.122	2.83333
CVC 4	3.8	10	8A	0.045	0.694444	0.763889	0.114583	11.4583	3.01535
			8B	0.05	0.833333

## Sheet: Fig 6A, B
Fig 6
Diaphragm physiology
MOUSE	Diap	FILE NAME	MUSCLE LENGTH (cm)	MUSCLE WEIGHT (g)	PEAK ABS. FORCE (g)	BASELINE (g)	ABS. FORCE (g)	SPECIFIC FORCE (N/cm2)		MOUSE	Diap	FILE NAME	MUSCLE LENGTH (cm)	MUSCLE WEIGHT (g)	PEAK ABS. FORCE (g)	BASELINE (g)	ABS. FORCE (g)	SPECIFIC FORCE (N/cm2)
vehicle 1		twt	0.7	0.0028	1.786	0.654	1.132	2.9398		cvc 1		twt	0.75	0.0042	2.864	0.64	2.224	4.12552
(Control)		10Hz	0.7	0.0028	2.637	0.644	1.993	5.17582				10Hz	0.75	0.0042	5.243	0.647	4.596	8.52558
		30 Hz	0.7	0.0028	4.301	0.644	3.657	9.49723		Male		30 Hz	0.75	0.0042	8.099	0.662	7.437	13.7956
6 weeks		50 Hz	0.7	0.0028	4.846	0.656	4.19	10.8814		6 weeks		50 Hz	0.75	0.0042	9.037	0.667	8.37	15.5264
19.7 g		100 Hz	0.7	0.0028	5.305	0.66	4.645	12.0631		18.8 g		100 Hz	0.75	0.0042	9.592	0.662	8.93	16.5651
		150 Hz	0.7	0.0028	5.259	0.649	4.61	11.9722				150 Hz	0.75	0.0042	9.733	0.668	9.065	16.8156
MOUSE	Diap	FILE NAME	MUSCLE LENGTH (cm)	MUSCLE WEIGHT (g)	PEAK ABS. FORCE (g)	BASELINE (g)	ABS. FORCE (g)	SPECIFIC FORCE (N/cm2)		MOUSE	Diap	FILE NAME	MUSCLE LENGTH (cm)	MUSCLE WEIGHT (g)	PEAK ABS. FORCE (g)	BASELINE (g)	ABS. FORCE (g)	SPECIFIC FORCE (N/cm2)
vehicle 2		twt	0.8	0.0028	1.641	0.669	0.972	2.8849		cvc 2		twt	0.7	0.0031	2.211	0.663	1.548	3.63111
(Control)		10Hz	0.8	0.0028	2.136	0.631	1.505	4.46684				10Hz	0.7	0.0031	3.252	0.663	2.589	6.07296
		30 Hz	0.8	0.0028	4.068	0.666	3.402	10.0971				30 Hz	0.7	0.0031	6.231	0.656	5.575	13.0772
6 weeks		50 Hz	0.8	0.0028	4.532	0.667	3.865	11.4713		6 weeks		50 Hz	0.7	0.0031	7.024	0.656	6.368	14.9373
19.2 g		100 Hz	0.8	0.0028	4.933	0.664	4.269	12.6704		20.4 g		100 Hz	0.7	0.0031	7.502	0.661	6.841	16.0468
		150 Hz	0.8	0.0028	4.935	0.663	4.272	12.6793				150 Hz	0.7	0.0031	7.401	0.648	6.753	15.8404
MOUSE	Diap	FILE NAME	MUSCLE LENGTH (cm)	MUSCLE WEIGHT (g)	PEAK ABS. FORCE (g)	BASELINE (g)	ABS. FORCE (g)	SPECIFIC FORCE (N/cm2)		MOUSE	Diap	FILE NAME	MUSCLE LENGTH (cm)	MUSCLE WEIGHT (g)	PEAK ABS. FORCE (g)	BASELINE (g)	ABS. FORCE (g)	SPECIFIC FORCE (N/cm2)
vehicle 3		twt	0.75	0.0034	1.906	0.654	1.252	2.86892		cvc 3		twt	0.8	0.0024	1.306	0.768	0.538	1.86291
(Control)		10Hz	0.75	0.0034	2.859	0.652	2.207	5.05728				10Hz	0.8	0.0024	1.772	0.742	1.03	3.56655
		30 Hz	0.75	0.0034	5.37	0.652	4.718	10.8112		Male		30 Hz	0.8	0.0024	3.293	0.786	2.507	8.68091
6 weeks		50 Hz	0.75	0.0034	6.194	0.671	5.523	12.6558		6 weeks		50 Hz	0.8	0.0024	3.801	0.779	3.022	10.4642
17.8 g		100 Hz	0.75	0.0034	6.774	0.662	6.112	14.0055		21.6 g		100 Hz	0.8	0.0024	4.163	0.754	3.409	11.8042
		150 Hz	0.75	0.0034	6.876	0.653	6.223	14.2598				150 Hz	0.8	0.0024	4.302	0.718	3.584	12.4102
MOUSE	Diap	FILE NAME	MUSCLE LENGTH (cm)	MUSCLE WEIGHT (g)	PEAK ABS. FORCE (g)	BASELINE (g)	ABS. FORCE (g)	SPECIFIC FORCE (N/cm2)		MOUSE	Diap	FILE NAME	MUSCLE LENGTH (cm)	MUSCLE WEIGHT (g)	PEAK ABS. FORCE (g)	BASELINE (g)	ABS. FORCE (g)	SPECIFIC FORCE (N/cm2)
vehicle 4		twt	0.8	0.0051	2.868	0.652	2.216	3.61095		cvc 4		twt	0.8	0.0036	1.952	0.645	1.307	3.01714
(Control)		10Hz	0.8	0.0051	4.386	0.653	3.733	6.08289				10Hz	0.8	0.0036	3.258	0.642	2.616	6.03889
		30 Hz	0.8	0.0051	7.116	0.684	6.432	10.4809				30 Hz	0.8	0.0036	5.508	0.635	4.873	11.249
6 weeks		50 Hz	0.8	0.0051	7.881	0.659	7.222	11.7682		6 weeks		50 Hz	0.8	0.0036	6.463	0.671	5.792	13.3705
19.9 g		100 Hz	0.8	0.0051	8.339	0.644	7.695	12.5389		22.5 g		100 Hz	0.8	0.0036	7.265	0.666	6.599	15.2334
		150 Hz	0.8	0.0051	8.614	0.648	7.966	12.9805				150 Hz	0.8	0.0036	7.234	0.682	6.552	15.1249
MOUSE	Diap	FILE NAME	MUSCLE LENGTH (cm)	MUSCLE WEIGHT (g)	PEAK ABS. FORCE (g)	BASELINE (g)	ABS. FORCE (g)	SPECIFIC FORCE (N/cm2)		MOUSE	Diap	FILE NAME	MUSCLE LENGTH (cm)	MUSCLE WEIGHT (g)	PEAK ABS. FORCE (g)	BASELINE (g)	ABS. FORCE (g)	SPECIFIC FORCE (N/cm2)
vehicle 5		twt	0.75	0.0026	1.107	0.65	0.457	1.36942		cvc 5		twt	0.8	0.0032	1.423	0.657	0.766	1.9893
(Control)		10Hz	0.75	0.0026	1.231	0.621	0.61	1.82789				10Hz	0.8	0.0032	1.957	0.621	1.336	3.46959
		30 Hz	0.75	0.0026	2.169	0.675	1.494	4.47683				30 Hz	0.8	0.0032	3.231	0.656	2.575	6.68727
6 weeks		50 Hz	0.75	0.0026	2.652	0.663	1.989	5.96012		6 weeks		50 Hz	0.8	0.0032	3.786	0.638	3.148	8.17536
23.4 g		100 Hz	0.75	0.0026	3.133	0.652	2.481	7.43441		22.4 g		100 Hz	0.8	0.0032	4.226	0.647	3.579	9.29466
		150 Hz	0.75	0.0026	3.136	0.658	2.478	7.42542				150 Hz	0.8	0.0032	4.265	0.633	3.632	9.4323
MOUSE	Diap	FILE NAME	MUSCLE LENGTH (cm)	MUSCLE WEIGHT (g)	PEAK ABS. FORCE (g)	BASELINE (g)	ABS. FORCE (g)	SPECIFIC FORCE (N/cm2)		MOUSE	Diap	FILE NAME	MUSCLE LENGTH (cm)	MUSCLE WEIGHT (g)	PEAK ABS. FORCE (g)	BASELINE (g)	ABS. FORCE (g)	SPECIFIC FORCE (N/cm2)
vehicle6		twt	0.7	0.0052	2.404	0.662	1.742	2.43599		cvc 6		twt	0.8	0.003	2.799	0.666	2.133	5.90869
(Control)		10Hz	0.7	0.0052	2.863	0.667	2.196	3.07085				10Hz	0.8	0.003	4.782	0.689	4.093	11.3382
		30 Hz	0.7	0.0052	6.786	0.658	6.128	8.5693				30 Hz	0.8	0.003	6.455	0.647	5.808	16.0889
6 weeks		50 Hz	0.7	0.0052	7.964	0.635	7.329	10.2488		6 weeks		50 Hz	0.8	0.003	7.015	0.655	6.36	17.618
19.4 g		100 Hz	0.7	0.0052	8.726	0.652	8.074	11.2906		19 g		100 Hz	0.8	0.003	7.351	0.678	6.673	18.4851
		150 Hz	0.7	0.0052	8.766	0.68	8.086	11.3073				150 Hz	0.8	0.003	7.426	0.661	6.765	18.74
MOUSE	Diap	FILE NAME	MUSCLE LENGTH (cm)	MUSCLE WEIGHT (g)	PEAK ABS. FORCE (g)	BASELINE (g)	ABS. FORCE (g)	SPECIFIC FORCE (N/cm2)		MOUSE	Diap	FILE NAME	MUSCLE LENGTH (cm)	MUSCLE WEIGHT (g)	PEAK ABS. FORCE (g)	BASELINE (g)	ABS. FORCE (g)	SPECIFIC FORCE (N/cm2)
vehicle 7		twt	0.7	0.0046	1.927	0.642	1.285	2.03131		cvc 7		twt	0.8	0.0043	2.157	0.667	1.49	2.87965
(Control)		10Hz	0.7	0.0046	3.929	0.639	3.29	5.20077				10Hz	0.8	0.0043	3.214	0.646	2.568	4.96305
		30 Hz	0.7	0.0046	6.204	0.683	5.521	8.7275				30 Hz	0.8	0.0043	5.547	0.667	4.88	9.43134
6 weeks		50 Hz	0.7	0.0046	7.09	0.674	6.416	10.1423		6 weeks		50 Hz	0.8	0.0043	6.247	0.635	5.612	10.846
17.9 g		100 Hz	0.7	0.0046	7.829	0.655	7.174	11.3405		20.3 g		100 Hz	0.8	0.0043	6.708	0.639	6.069	11.7293
		150 Hz	0.7	0.0046	7.549	0.641	6.908	10.92				150 Hz	0.8	0.0043	6.911	0.646	6.265	12.1081

## Sheet: S1 Fig
S1A Fig						S1B Fig					S1C Fig					S1D Fig
	Body weight (g)					IgG staining (%)					Embryonic MyHC staining (%)					Variance coefficient
		Vehicle	CVC				Vehicle	CVC				Vehicle	CVC				Vehicle	CVC
		19.7	18.8				33.3	14.4				7.9848	11.4071				302.13	311.738
		19.2	20.4				12	10.7				10.1348	11.0979				281.759	277.907
		17.8	21.6				3.4	18.7				4.9973	9.9112				321.839	276.894
		19.9	22.5				31.8	11.6				8.1609	11.9929				266.773	300.278
		23.4	22.4				7.2	34.3					1.8992				271.46	352.81
		19.4	19				6.4	5.6									365.11	358.291
		17.9	20.3				23.6	11.5									372.732	273.585
							4.5	12.8									301.039	374.43
